# Supplementary material for: Genetic mapping of the LOBED LEAF 1 (ClLL1) gene to a 127.6-kb region in watermelon (Citrullus lanatus L.)
Source: PLoS One. 2017 Jul 13;12(7):e0180741. doi: 10.1371/journal.pone.0180741 (PMC5509165; doi:10.1371/journal.pone.0180741)
Supplement: S1 Table — (XLS) [file pone.0180741.s001.xls]

## Sheet:  S1 Table
	S1 Table : Detailed information of primers used in the qRT-PCR assays and gene cloning
	Name	Primer sequence(5->3)	PCR product(bp)	Annealing temp(°C)	Note
	ORF1	F:TCTGCCAGGGTTGTTCCCTGCT R:TGGTTGCCCGAGTCAAATCCCC	253	57	RT-PCR
	ORF3	F:GCGGTCTTTTAGCCGGTGTTGC R:CCCCTGCAGGTTCCAAGATGCT	300	57	RT-PCR
	ORF5	F:TCCATGGGAACGCCACCCAAGA R:CCGACGGGTACTGCAGGTCCTT	173	57	RT-PCR
	ORF6	F:CGCATTGCGAGAGAGTTGGTGGA R:AGACCCAGGCTTGTCTGGCAGT	297	57	RT-PCR
	ORF7	F:AGGGTCGATCGGACATAGGGCG R:CCCAGCTGATGCACAGATAACCCC	280	57	RT-PCR
	ORF9	F:ATCCCTAGTGCCAAATGCCGGA R:GGACGAAACACTCGTTCTGGGTCG	182	57	RT-PCR
	ORF10	F:CGGACCGCTCCGGTTCTGATGA R:CCGCTAATGCAACCCCTTGAGCA	300	57	RT-PCR
	ORF11	F:GGAGCCAACTTTGCTTCTGCTGC R:TGCTGCCTGCACTAAGAAGGTGA	187	57	RT-PCR
	ORF13	F:CCACTCGCTACGGTGACCCTGA R:CCCGGTTCGACTTGGAAAACCCA	210	57	RT-PCR
	ORF14	F:CCTCGTCGAAAAGGCCGAGACG R:CCACATTGTGCACGACCCACGA	179	57	RT-PCR
	ORF16	F:GCGTTGCAATGCTCGTTCGGTT R:AGCCTTCGGAAGTGTTGGCGTT	243	57	RT-PCR
	ORF18	F:ATTTCTCGGCTCTGCTTGCGGG R:ACGCTAAGGGCAACACCAACGG	267	57	RT-PCR
	ORF19	F:ACGTCGGAGGACGAGGGAAGTG R:TGGCTGCCTCAGTGTAGTGCTGA	211	57	RT-PCR
	ORF20	F:AGGTTCGCGATGCTGCTAGGGA R:GTTTGCCACCGCCACCACCAAG	186	57	RT-PCR
	ORF22	F:AGTGGCGGTGGAAGGTGAACAA R:TGTCTTGGTTGGAGCCCAAGTTCC	168	57	RT-PCR
	ORF23	F:GCTGGAATGTCGGTTGCTCGGT R:AGCAGCTCCGAAGACGGCTCTA	239	57	RT-PCR
	ORF18	F:ATGGCCACTTCCGGGTTTCTTCTTT R:TCACCCACTGCTGCAGAAATCTAAG	1368	60	Gene cloning
	ORF22-1	F:TGGTCCATTTGGCTTCATCCTCCA R:TGAGCATTGGAAGTGTGTGTGCAT	917	58	Gene cloning The first-round PCR primers
	ORF22-2	F:ATGGAGTGGAATAATGGCAAAACTT R:CTAAGGATAAGAAGGCAGGTGAGTA	675	58	Gene cloning The second-round PCR primers
