# Supplementary material for: Genetic mapping of the LOBED LEAF 1 (ClLL1) gene to a 127.6-kb region in watermelon (Citrullus lanatus L.)
Source: PLoS One. 2017 Jul 13;12(7):e0180741. doi: 10.1371/journal.pone.0180741 (PMC5509165; doi:10.1371/journal.pone.0180741)
Supplement: S2 Table — (XLS) [file pone.0180741.s002.xls]

## Sheet: S2 Table  
	S2 Table : All reliable SNPs and indels identified via RNA-seq data of lobe and non-lobed bulks
	Chr	Start	End	Ref	Mut	Variation_Type	Quality	Lobed_read	Unlobed_read	Structure_Gene
	Chr0	259137	259137	C	T	SNP	2648.2	0,28	0,43	Cla000003
	Chr0	638699	638699	T	C	SNP	859.44	10,13	10,11	Cla000045
	Chr0	878280	878280	T	A	SNP	72.87	19,4	20,0	Cla000508
	Chr0	880228	880228	G	A	SNP	85.87	28,5	31,0	Cla000509;Cla000508
	Chr0	880689	880689	C	A	SNP	320.44	21,6	18,6	Cla000509
	Chr0	1861703	1861703	T	C	SNP	1816.44	27,29	34,23	Cla000156(dist=96562),Cla000559(dist=1909)
	Chr0	4875828	4875828	T	A	SNP	2680.44	9,43	44,33	Cla000451(dist=24709),Cla000452(dist=8375)
	Chr0	4886988	4886988	A	G	SNP	2253.44	14,33	31,28	Cla000453
	Chr0	5102322	5102322	G	C	SNP	950.44	49,10	37,22	Cla000609
	Chr0	5138037	5138037	T	C	SNP	996.44	14,17	21,15	Cla000610
	Chr0	7677739	7677739	A	T	SNP	293.44	32,9	35,4	Cla000178
	Chr0	8532944	8532944	A	T	SNP	1196.44	12,20	13,14	Cla000215(dist=14451),Cla000216(dist=49661)
	Chr0	8534723	8534723	T	C	SNP	1919.44	7,26	10,29	Cla000215(dist=16230),Cla000216(dist=47882)
	Chr0	8977187	8977187	C	T	SNP	319.44	15,7	22,4	Cla000130(dist=15236),Cla000068(dist=15659)
	Chr0	10080401	10080401	G	A	SNP	186.19	44,9	51,0	Cla000194
	Chr0	10501045	10501045	C	T	SNP	2000.44	11,33	13,24	Cla000274
	Chr0	10840894	10840894	C	G	SNP	2850.64	6,40	3,38	Cla000157
	Chr0	10842298	10842298	A	T	SNP	3495.19	7,37	4,55	Cla000157
	Chr0	11137957	11137957	C	G	SNP	2758.26	9,37	4,44	Cla000330
	Chr0	11138195	11138195	-	TC	Insertion	3005.4	12,49	8,42	Cla000330
	Chr0	11139087	11139087	A	G	SNP	7818.19	22102	7,99	Cla000330
	Chr0	11139379	11139379	G	T	SNP	11042.2	0,146	1124	Cla000330
	Chr0	12605383	12605383	C	T	SNP	2123.2	0,21	0,30	Cla000515
	Chr0	12605492	12605492	G	A	SNP	2377.2	0,27	0,30	Cla000515
	Chr0	12605710	12605710	C	G	SNP	3793.2	0,45	0,49	Cla000515
	Chr0	12606481	12606481	T	C	SNP	2570.2	0,30	0,28	Cla000515
	Chr0	12606486	12606486	A	G	SNP	2538.2	0,30	0,25	Cla000515
	Chr0	12606811	12606811	A	C	SNP	3365.2	0,36	0,46	Cla000515
	Chr0	12607083	12607083	G	A	SNP	2346.2	0,26	0,31	Cla000515
	Chr0	12616546	12616546	A	G	SNP	8115.2	0,83	0,114	Cla000516
	Chr0	12619635	12619635	C	G	SNP	13854.2	0,160	0,172	Cla000516
	Chr0	12619729	12619729	A	G	SNP	10364.2	0,123	0,123	Cla000516
	Chr0	12619858	12619858	T	C	SNP	16673.2	1191	0,211	Cla000516
	Chr0	12620109	12620109	C	G	SNP	7156.2	0,94	0,82	Cla000516
	Chr0	12650355	12650355	C	T	SNP	3233.06	0,45	0,33	Cla000520
	Chr0	12658014	12658014	G	A	SNP	4471.2	0,54	0,52	Cla000520
	Chr0	12661921	12661921	C	A	SNP	10023.2	0,128	0,118	Cla000521
	Chr0	12662093	12662093	T	C	SNP	14836.2	0,179	0,186	Cla000521
	Chr0	12669930	12669930	G	C	SNP	2238.2	0,31	0,28	Cla000521(dist=6857),Cla000522(dist=2041)
	Chr0	12669965	12669965	A	C	SNP	2199.2	0,27	0,25	Cla000521(dist=6892),Cla000522(dist=2006)
	Chr0	12671845	12671845	C	T	SNP	140.19	49,3	47,9	Cla000522
	Chr0	12674374	12674374	G	A	SNP	15894.2	0,225	0,164	Cla000522
	Chr0	12681494	12681494	C	T	SNP	10377.2	1143	0,111	Cla000523
	Chr0	12681666	12681666	A	T	SNP	11992.2	0,159	0,139	Cla000523
	Chr0	12709505	12709505	T	-	Deletion	4229.16	0,76	0,66	Cla000525(dist=4900),Cla000526(dist=3950)
	Chr0	12727207	12727207	G	A	SNP	1758.2	0,21	0,24	Cla000528
	Chr0	13509823	13509823	A	G	SNP	7347.2	0,82	0,98	Cla000424
	Chr0	14761832	14761832	G	A	SNP	2932.47	6,44	2,32	Cla000948
	Chr0	14761976	14761976	G	A	SNP	9530.55	10125	10123	Cla000948
	Chr0	15337972	15337972	C	T	SNP	295.23	17,10	38,0	Cla000835
	Chr0	15340476	15340476	A	C	SNP	710.19	47,23	82,0	Cla000835
	Chr0	15384907	15384907	G	A	SNP	300.22	11,9	23,0	Cla000837(dist=26362),Cla000838(dist=1531)
	Chr0	15390343	15390343	T	A	SNP	642.19	36,21	63,0	Cla000838
	Chr0	15412221	15412221	T	C	SNP	273.44	40,10	50,5	Cla000840(dist=1950),Cla000841(dist=3519)
	Chr0	16917046	16917046	T	C	SNP	287.44	37,8	41,6	Cla000315
	Chr0	17419886	17419886	C	A	SNP	114.87	39,0	23,5	Cla000225
	Chr0	17419928	17419928	C	G	SNP	87.19	32,0	16,4	Cla000225
	Chr0	17430940	17430940	A	C	SNP	4457.44	28,88	31,40	Cla000227
	Chr0	17781725	17781725	G	A	SNP	2686.44	70,30	52,54	Cla000266
	Chr0	17781878	17781878	G	A	SNP	5026.2	0,63	0,57	Cla000266
	Chr0	17781928	17781928	A	G	SNP	5361.2	0,67	0,60	Cla000266
	Chr0	18824528	18824528	-	T	Insertion	141.15	112,0	34,11	Cla000792
	Chr0	18842701	18842701	-	T	Insertion	512.4	56,25	55,19	Cla000796
	Chr0	19041332	19041332	T	C	SNP	5438.2	0,71	0,60	Cla000819
	Chr0	19426743	19426743	G	T	SNP	2072.2	0,21	0,28	Cla000264
	Chr0	20755159	20755159	A	G	SNP	1070.44	11,13	16,17	Cla000576(dist=14979),Cla000577(dist=17329)
	Chr0	21178624	21178624	C	T	SNP	84.19	52,0	34,6	Cla000914
	Chr0	22950588	22950588	T	C	SNP	3298.2	0,42	0,38	Cla000825(dist=10643),Cla000217(dist=134384)
	Chr0	22950639	22950639	T	C	SNP	4831.2	0,65	0,55	Cla000825(dist=10694),Cla000217(dist=134333)
	Chr0	22950714	22950714	T	C	SNP	2692.2	0,37	0,26	Cla000825(dist=10769),Cla000217(dist=134258)
	Chr0	23104528	23104528	G	A	SNP	4025.84	11,58	4,49	Cla000218
	Chr0	23105437	23105437	C	G	SNP	2165.44	7,34	4,20	Cla000218
	Chr0	23316834	23316834	T	C	SNP	5368.44	97,80	64,80	Cla000324(dist=26605),Cla000300(dist=7881)
	Chr0	23362518	23362518	A	G	SNP	7289.44	42113	43,92	Cla000307
	Chr0	23386664	23386664	A	G	SNP	571.19	204,31	136,0	Cla000310
	Chr0	23426233	23426233	C	G	SNP	2759.2	5,38	2,34	Cla000312(dist=28111),Cla000653(dist=2001)
	Chr0	23428599	23428599	T	G	SNP	11403.2	42166	10132	Cla000653
	Chr0	23571235	23571235	C	A	SNP	9135.56	39126	12126	Cla000655
	Chr0	23578885	23578885	T	A	SNP	4200.44	7,58	5,52	Cla000655
	Chr0	24283284	24283284	T	A	SNP	5011.19	8,76	1,54	Cla000429
	Chr0	24283554	24283554	G	C	SNP	3356.64	7,53	3,38	Cla000429
	Chr1	44778	44778	A	G	SNP	2723.44	46,41	30,39	Cla004872
	Chr1	45263	45263	A	G	SNP	1810.44	26,22	17,30	Cla004872
	Chr1	52867	52867	T	C	SNP	5408.44	69,81	45,66	Cla004874
	Chr1	55309	55309	A	T	SNP	2122.44	52,31	27,32	Cla004874
	Chr1	55335	55335	A	T	SNP	1869.44	47,26	24,28	Cla004874
	Chr1	67050	67050	T	C	SNP	9017.44	134121	87130	Cla004876
	Chr1	68769	68769	-	A	Insertion	1167.44	82,33	82,35	Cla004876
	Chr1	116820	116820	T	C	SNP	1585.44	14,24	13,19	Cla004882
	Chr1	134896	134896	C	T	SNP	4501.44	55,56	51,77	Cla004885
	Chr1	137422	137422	G	A	SNP	1251.44	17,15	15,23	Cla004885
	Chr1	151665	151665	T	G	SNP	2470.44	31,40	26,32	Cla004888
	Chr1	341730	341730	C	T	SNP	17518.4	284254	183268	Cla004905
	Chr1	352338	352338	T	C	SNP	4380.44	30,56	37,63	Cla004906
	Chr1	450944	450944	G	T	SNP	1869.44	69,28	62,33	Cla004919
	Chr1	454174	454174	T	G	SNP	2209.44	48,39	54,27	Cla004919
	Chr1	467967	467967	A	T	SNP	2804.44	67,44	45,39	Cla004921
	Chr1	468182	468182	C	G	SNP	2263.44	51,35	27,28	Cla004921
	Chr1	547087	547087	C	T	SNP	4442.2	0,46	0,67	Cla004930(dist=1073),Cla004931(dist=25855)
	Chr1	585597	585597	G	T	SNP	1268.44	10,16	14,23	Cla004933
	Chr1	585858	585858	G	A	SNP	1195.44	7,18	8,14	Cla004933
	Chr1	674394	674394	T	-	Deletion	124.4	40,9	29,0	Cla004941(dist=1259),Cla004942(dist=1407)
	Chr1	862200	862200	-	T	Insertion	466.44	16,9	19,21	Cla004962
	Chr1	918318	918318	C	T	SNP	5507.44	77,78	40,72	Cla004966
	Chr1	932931	932931	-	A	Insertion	1112.4	20,26	17,24	Cla004967
	Chr1	933889	933889	G	T	SNP	4924.44	72,76	67,66	Cla004967
	Chr1	946193	946193	C	T	SNP	900.44	15,12	15,15	Cla004968
	Chr1	1380603	1380603	G	T	SNP	1934.2	0,26	0,27	Cla011333
	Chr1	1755542	1755563	TCTTCTCTTTCTCCTTTCTCCC	-	Deletion	3028.16	0,33	0,43	Cla011376
	Chr1	1961335	1961335	-	A	Insertion	903.4	34,28	24,26	Cla011396
	Chr1	2200474	2200474	-	T	Insertion	464.4	47,13	48,15	Cla011424
	Chr1	2200743	2200743	C	G	SNP	6694.44	39104	37,75	Cla011424
	Chr1	2203818	2203818	C	G	SNP	3255.44	29,47	32,43	Cla011424
	Chr1	2203950	2203950	A	G	SNP	2790.44	24,50	31,32	Cla011424
	Chr1	2226590	2226590	T	C	SNP	4998.44	14,76	44,57	Cla011425
	Chr1	2299218	2299218	A	G	SNP	3953.44	11,60	32,45	Cla011430
	Chr1	2409096	2409096	G	C	SNP	1262.44	4,18	17,15	Cla011440
	Chr1	2446664	2446664	G	A	SNP	55.19	22,4	31,0	Cla011445
	Chr1	2508293	2508293	A	G	SNP	257.19	111,15	80,0	Cla011449
	Chr1	2514888	2514888	T	C	SNP	2131.87	344,85	397,0	Cla011450
	Chr1	2525524	2525524	A	G	SNP	148.26	25,7	34,0	Cla011451
	Chr1	2841186	2841186	G	A	SNP	231.44	14,6	17,3	Cla011478
	Chr1	3584930	3584930	T	C	SNP	103.19	40,8	64,0	Cla011540
	Chr1	3612462	3612462	G	A	SNP	3962.44	38,54	45,54	Cla011542
	Chr1	3637653	3637653	C	A	SNP	3169.44	33,52	37,38	Cla011543(dist=12621),Cla011544(dist=6890)
	Chr1	3637773	3637773	C	G	SNP	3285.44	37,45	47,46	Cla011543(dist=12741),Cla011544(dist=6770)
	Chr1	3718687	3718687	T	C	SNP	5046.19	1296254	481,0	Cla011552
	Chr1	3771380	3771380	A	-	Deletion	453.4	35,16	33,17	Cla011557
	Chr1	3817625	3817625	A	G	SNP	11560.4	64218	123,92	Cla011561
	Chr1	3818180	3818180	T	C	SNP	9449.44	41164	90,90	Cla011561
	Chr1	3848632	3848632	G	A	SNP	791.44	15,14	14,10	Cla011563
	Chr1	3867854	3867854	T	G	SNP	3170.44	7,49	39,39	Cla011564(dist=4464),Cla011565(dist=2435)
	Chr1	3871130	3871130	C	T	SNP	1910.44	11,31	25,22	Cla011565
	Chr1	4133415	4133415	G	A	SNP	1719.44	5,30	21,16	Cla011591
	Chr1	4133997	4133997	C	T	SNP	1326.44	13,28	14,10	Cla011591
	Chr1	4167242	4167242	G	A	SNP	129.87	38,0	43,8	Cla011594
	Chr1	4169032	4169032	T	C	SNP	2240.44	21,40	27,21	Cla011594
	Chr1	4187762	4187762	A	G	SNP	39351.2	22503	38480	Cla011598
	Chr1	4283441	4283441	G	A	SNP	6647.44	76108	105,72	Cla002361(dist=2709),Cla002360(dist=3713)
	Chr1	4296344	4296344	G	T	SNP	18898.2	1238	0,211	Cla002359
	Chr1	4381485	4381485	G	A	SNP	1971.44	24,32	46,23	Cla002353
	Chr1	4398016	4398016	T	A	SNP	3894.44	54,83	63,48	Cla002350
	Chr1	4398223	4398223	G	T	SNP	2215.44	22,37	38,24	Cla002350
	Chr1	4415681	4415681	T	G	SNP	26673.4	344555	478251	Cla002349
	Chr1	4428690	4428690	A	G	SNP	2145.44	34,36	38,25	Cla002348
	Chr1	4432561	4432561	G	A	SNP	1296.44	16,25	25,11	Cla002348
	Chr1	4497891	4497891	T	C	SNP	240.44	21,6	21,5	Cla002343
	Chr1	4504828	4504828	T	C	SNP	123.19	32,6	29,0	Cla002343
	Chr1	4504830	4504830	C	T	SNP	123.19	33,6	29,0	Cla002343
	Chr1	4541416	4541416	T	C	SNP	206.19	21,8	25,0	Cla002339
	Chr1	4622459	4622459	A	G	SNP	1229.44	6,23	18,12	Cla002332
	Chr1	4661786	4661789	AAAG	-	Deletion	329.4	49,9	75,9	Cla002331
	Chr1	4661998	4661998	-	A	Insertion	614.4	84,29	80,27	Cla002331
	Chr1	4825633	4825633	A	G	SNP	924.44	108,30	129,12	Cla002318
	Chr1	4897364	4897364	G	T	SNP	1622.44	27,35	39,16	Cla003564
	Chr1	4946545	4946545	G	A	SNP	1257.44	21,25	16,16	Cla003568
	Chr1	4957755	4957755	C	T	SNP	13208.4	147237	282125	Cla003569
	Chr1	4995754	4995754	A	T	SNP	3682.44	52,80	104,35	Cla003571
	Chr1	5059154	5059154	A	-	Deletion	1087.4	19,34	32,17	Cla003577(dist=8052),Cla003578(dist=10042)
	Chr1	5060406	5060406	T	C	SNP	4431.44	52,90	93,36	Cla003577(dist=9304),Cla003578(dist=8790)
	Chr1	5131023	5131023	G	T	SNP	13829.4	156268	257137	Cla003586
	Chr1	5198315	5198315	G	A	SNP	936.44	13,18	12,11	Cla003591(dist=13623),Cla003592(dist=2830)
	Chr1	5200429	5200429	A	T	SNP	1870.44	11,30	32,19	Cla003592
	Chr1	5288000	5288000	G	C	SNP	4333.44	33,91	46,56	Cla003600
	Chr1	5399733	5399733	C	T	SNP	3380.44	41,67	60,35	Cla003612
	Chr1	5400275	5400275	C	T	SNP	3976.44	36,79	72,30	Cla003612
	Chr1	5402168	5402168	T	C	SNP	766.44	9,15	21,9	Cla003612
	Chr1	5435710	5435710	T	-	Deletion	491.4	13,12	15,12	Cla003617
	Chr1	5496042	5496042	T	C	SNP	2305.44	14,47	31,17	Cla003625
	Chr1	5496462	5496462	A	T	SNP	2105.44	17,48	29,16	Cla003625
	Chr1	5531080	5531080	G	C	SNP	857.44	6,14	18,11	Cla003628
	Chr1	5534810	5534810	T	C	SNP	1331.44	12,25	25,11	Cla003629
	Chr1	5536640	5536640	C	T	SNP	1639.44	14,25	24,18	Cla003629
	Chr1	5536647	5536647	C	A	SNP	1597.44	15,23	24,18	Cla003629
	Chr1	5537366	5537366	C	T	SNP	664.44	14,11	15,8	Cla003629
	Chr1	5537368	5537368	G	C	SNP	664.44	14,11	15,6	Cla003629
	Chr1	5542599	5542599	T	C	SNP	2346.44	17,46	41,23	Cla003630
	Chr1	5542618	5542618	A	T	SNP	813.44	5,18	25,8	Cla003630
	Chr1	5563714	5563714	G	C	SNP	546.44	11,14	16,5	Cla003632
	Chr1	5577046	5577046	T	C	SNP	696.44	10,17	16,4	Cla003634
	Chr1	5584151	5584151	A	G	SNP	1341.44	16,24	15,13	Cla003634
	Chr1	5606433	5606433	G	A	SNP	1690.44	20,26	25,24	Cla003637
	Chr1	5606714	5606714	A	G	SNP	1319.44	14,23	14,15	Cla003637
	Chr1	5606918	5606918	A	G	SNP	943.44	14,15	8,12	Cla003637
	Chr1	5646834	5646834	A	T	SNP	1743.44	17,35	21,20	Cla003640
	Chr1	5647170	5647170	G	A	SNP	3568.44	32,67	43,32	Cla003640
	Chr1	5658410	5658410	A	G	SNP	4972.44	41,81	84,59	Cla003640
	Chr1	5668423	5668423	T	C	SNP	4353.44	41,94	76,29	Cla003640
	Chr1	5811654	5811654	C	T	SNP	2082.44	27,32	37,26	Cla003663
	Chr1	5825695	5825695	T	C	SNP	5609.44	45,99	84,60	Cla003665
	Chr1	5826526	5826526	G	A	SNP	6552.44	66119	108,59	Cla003665
	Chr1	5843087	5843087	T	A	SNP	3023.44	23,51	38,33	Cla003667
	Chr1	5972088	5972088	A	G	SNP	1594.44	23,32	26,17	Cla003890
	Chr1	5976343	5976343	A	T	SNP	6362.44	102101	88,86	Cla003891
	Chr1	5984187	5984187	A	G	SNP	4045.44	51,65	63,49	Cla003892
	Chr1	5984216	5984216	A	G	SNP	3427.44	47,51	56,47	Cla003892
	Chr1	6116467	6116467	T	C	SNP	671.44	8,13	19,8	Cla003902
	Chr1	6255685	6255685	A	G	SNP	643.44	89,19	126,15	Cla003910
	Chr1	6281032	6281032	G	C	SNP	952.44	14,19	20,14	Cla003912
	Chr1	6281278	6281279	AA	-	Deletion	1333.4	22,21	38,23	Cla003912
	Chr1	6281443	6281443	G	C	SNP	3743.44	94,68	107,48	Cla003912
	Chr1	6282152	6282152	T	C	SNP	16046.4	237236	250238	Cla003912
	Chr1	6296521	6296521	G	C	SNP	5269.44	71100	87,46	Cla003913
	Chr1	6298325	6298325	G	C	SNP	5568.44	60,97	78,65	Cla003913
	Chr1	6300363	6300368	GTTGTT	-	Deletion	869.15	30,30	47,0	Cla003914
	Chr1	6323218	6323218	A	G	SNP	1470.44	13,20	19,20	Cla003917
	Chr1	6354700	6354700	G	A	SNP	3139.44	27,60	41,24	Cla003919
	Chr1	6444222	6444222	G	A	SNP	2443.44	19,31	18,35	Cla003928
	Chr1	6470410	6470410	C	T	SNP	868.44	32,23	42,23	Cla003930
	Chr1	6483570	6483570	C	A	SNP	2878.44	7,45	22,30	Cla003931
	Chr1	6496654	6496654	C	G	SNP	677.44	102,23	95,15	Cla003932
	Chr1	6496920	6496920	T	C	SNP	2372.44	174,66	172,26	Cla003932
	Chr1	6599455	6599455	-	T	Insertion	813.4	27,32	33,10	Cla003937
	Chr1	6770634	6770634	C	T	SNP	3623.44	7,64	14,34	Cla003949
	Chr1	6802841	6802841	C	T	SNP	785.21	93,30	126,9	Cla003952
	Chr1	6834610	6834610	C	T	SNP	5512.44	17,92	47,58	Cla003954
	Chr1	6846262	6846262	A	G	SNP	3453.44	30,54	28,42	Cla003956
	Chr1	6852605	6852605	G	C	SNP	1154.44	24,19	24,16	Cla003957
	Chr1	6867219	6867219	C	T	SNP	1135.44	12,18	15,12	Cla003959
	Chr1	6925052	6925052	T	C	SNP	13927.4	176214	213176	Cla005801
	Chr1	6926272	6926272	A	T	SNP	16939.4	212268	244201	Cla005801
	Chr1	6955667	6955667	C	G	SNP	1685.44	6,27	6,18	Cla005802
	Chr1	6956162	6956162	T	C	SNP	1476.44	8,21	11,21	Cla005802
	Chr1	6957335	6957335	C	G	SNP	1490.44	4,21	8,19	Cla005802
	Chr1	7000761	7000761	T	A	SNP	3763.44	13,53	9,48	Cla005806
	Chr1	7003554	7003554	G	T	SNP	2769.44	5,30	5,43	Cla005806
	Chr1	7027586	7027586	A	G	SNP	298.44	19,7	18,5	Cla005807
	Chr1	7028715	7028715	A	G	SNP	5619.44	18,75	17,77	Cla005807
	Chr1	7029591	7029591	G	A	SNP	4948.44	26,59	21,74	Cla005807
	Chr1	7052790	7052790	A	-	Deletion	872.4	7,18	14,8	Cla005808
	Chr1	7106965	7106965	G	A	SNP	6316.44	22,82	14,86	Cla005809
	Chr1	7132875	7132875	G	A	SNP	7838.44	33,94	23111	Cla005811
	Chr1	7168659	7168659	T	-	Deletion	346.44	25,12	28,14	Cla005813
	Chr1	7246194	7246194	T	G	SNP	5189.44	11,61	12,69	Cla005816
	Chr1	7250852	7250852	A	G	SNP	153.87	35,0	16,6	Cla005816
	Chr1	7281992	7281992	G	A	SNP	1381.44	5,18	3,19	Cla005819
	Chr1	7415933	7415933	C	T	SNP	1904.3	1,19	0,28	Cla005831
	Chr1	7500302	7500302	G	T	SNP	6135.44	24,89	12,82	Cla005838
	Chr1	7613220	7613220	A	G	SNP	3030.44	17,36	9,44	Cla005854
	Chr1	7643512	7643512	C	T	SNP	5048.45	11,63	6,74	Cla005859
	Chr1	7645186	7645186	C	T	SNP	3622.2	1,39	0,44	Cla005859
	Chr1	7645196	7645196	T	C	SNP	3977.2	0,40	0,47	Cla005859
	Chr1	7646917	7646917	C	T	SNP	5406.19	15,68	4,75	Cla005859
	Chr1	7647632	7647632	T	C	SNP	7657.44	30,97	10106	Cla005859
	Chr1	7662321	7662321	G	C	SNP	20707.4	88290	51280	Cla005862
	Chr1	7667391	7667391	G	A	SNP	15397.4	70233	27173	Cla005862
	Chr1	7677082	7677082	C	T	SNP	1527.44	22,20	12,21	Cla005862(dist=8316),Cla005863(dist=1571)
	Chr1	7677099	7677099	C	T	SNP	1676.44	21,24	12,21	Cla005862(dist=8333),Cla005863(dist=1554)
	Chr1	7677579	7677579	A	G	SNP	1037.44	33,5	28,9	Cla005862(dist=8813),Cla005863(dist=1074)
	Chr1	7677753	7677753	C	T	SNP	6687.2	266,0	21186	Cla005863
	Chr1	7772620	7772620	G	A	SNP	2400.19	7,30	1,32	Cla005875
	Chr1	7810713	7810713	G	C	SNP	2568.44	12,29	5,38	Cla005883
	Chr1	7827668	7827668	C	G	SNP	1766.44	12,26	16,20	Cla005884
	Chr1	7854218	7854218	-	G	Insertion	1362.4	22,25	17,29	Cla005886
	Chr1	8137743	8137743	C	G	SNP	642.44	36,11	25,12	Cla005908
	Chr1	8170763	8170763	G	T	SNP	775.44	31,13	14,13	Cla005911
	Chr1	8178608	8178608	A	G	SNP	1491.44	45,16	37,29	Cla005912
	Chr1	8205546	8205546	G	-	Deletion	2765.16	0,42	0,33	Cla005914
	Chr1	8210878	8210878	C	G	SNP	1511.44	20,23	34,22	Cla005914
	Chr1	8224273	8224273	C	T	SNP	208.44	17,6	24,4	Cla005915
	Chr1	8229994	8229994	T	C	SNP	8236.44	116128	142120	Cla005916
	Chr1	8344697	8344697	G	A	SNP	85.44	26,0	17,4	Cla005926,Cla005927
	Chr1	8401466	8401466	C	G	SNP	941.44	15,12	21,18	Cla005930
	Chr1	8402754	8402754	T	G	SNP	741.44	14,9	13,15	Cla005930
	Chr1	8453062	8453062	G	C	SNP	175.44	35,6	32,4	Cla008511
	Chr1	8537379	8537379	T	G	SNP	120.19	17,6	24,0	Cla008505
	Chr1	8548394	8548394	T	C	SNP	113.44	27,3	21,4	Cla008504
	Chr1	8584106	8584106	A	G	SNP	813.19	134,32	165,12	Cla008499
	Chr1	8584187	8584187	-	T	Insertion	355.4	41,19	47,12	Cla008499
	Chr1	8816912	8816912	A	G	SNP	3031.44	9,33	8,46	Cla008479
	Chr1	8818050	8818050	G	A	SNP	3373.64	4,48	5,49	Cla008479
	Chr1	8958021	8958021	C	T	SNP	439.44	89,14	91,12	Cla008465
	Chr1	8958754	8958754	A	G	SNP	583.44	100,20	107,13	Cla008465
	Chr1	9087876	9087876	-	A	Insertion	3309.44	195,59	111107	Cla008455
	Chr1	9088178	9088178	G	A	SNP	3037.44	35,57	44,29	Cla008455
	Chr1	9304382	9304382	G	A	SNP	6833.44	339,50	230176	Cla008440
	Chr1	9304514	9304514	T	G	SNP	4340.44	253,42	202114	Cla008440
	Chr1	9304569	9304569	C	G	SNP	3287.44	168,23	149,86	Cla008440
	Chr1	9415108	9415108	C	T	SNP	621.44	25,6	19,13	Cla008429
	Chr1	9415130	9415130	C	A	SNP	515.44	21,7	14,8	Cla008429
	Chr1	9426659	9426659	G	A	SNP	1787.44	137,22	68,40	Cla008427
	Chr1	9427438	9427438	T	C	SNP	4262.44	152,27	71100	Cla008427
	Chr1	9432537	9432537	G	A	SNP	786.44	39,5	14,21	Cla008426
	Chr1	9439311	9439311	T	C	SNP	1745.44	66,15	31,40	Cla008425
	Chr1	9440903	9440903	T	C	SNP	26628.4	541100	539666	Cla008424
	Chr1	9445096	9445096	-	GC	Insertion	1992.4	152,15	154,52	Cla008424(dist=3839),Cla008423(dist=8412)
	Chr1	9549667	9549667	G	C	SNP	328.44	20,3	12,10	Cla008414
	Chr1	9710902	9710903	TC	-	Deletion	1109.4	106,20	50,30	Cla008398
	Chr1	9710959	9710959	-	T	Insertion	219.4	30,7	21,10	Cla008398
	Chr1	9801649	9801649	T	G	SNP	8969.2	0,116	0,98	Cla008385
	Chr1	9906484	9906484	C	T	SNP	467.83	35,4	14,15	Cla008373
	Chr1	9932357	9932357	T	C	SNP	876.87	37,0	10,23	Cla008373(dist=23202),Cla008372(dist=1552)
	Chr1	9942868	9942868	A	C	SNP	739.44	19,5	22,18	Cla008371
	Chr1	9947304	9947304	C	A	SNP	2766.44	106,21	51,61	Cla008371
	Chr1	9952402	9952402	T	G	SNP	1687.44	101,20	58,35	Cla008371(dist=5466),Cla008370(dist=3087)
	Chr1	9955759	9955759	G	A	SNP	1681.44	65,21	55,33	Cla008370
	Chr1	9960678	9960678	T	C	SNP	1045.44	62,14	35,24	Cla008369
	Chr1	9971579	9971579	G	C	SNP	664.44	34,7	18,19	Cla008367
	Chr1	10173241	10173241	G	A	SNP	874.44	4,16	20,8	Cla008348
	Chr1	10177165	10177165	A	G	SNP	390.44	76,8	81,18	Cla008347
	Chr1	10177851	10177851	A	T	SNP	10631.4	61184	131118	Cla008347
	Chr1	10231013	10231013	A	G	SNP	2061.44	21,37	27,23	Cla008342
	Chr1	10236228	10236228	A	C	SNP	4386.44	62,75	88,53	Cla008341
	Chr1	10246146	10246146	-	A	Insertion	10810.4	130286	192161	Cla008339
	Chr1	10247880	10247880	T	C	SNP	16120.4	147289	201168	Cla008339
	Chr1	10284754	10284754	G	T	SNP	5472.44	48,94	83,60	Cla008334
	Chr1	10285354	10285354	T	G	SNP	8317.44	50137	88104	Cla008334
	Chr1	10286434	10286434	G	A	SNP	2566.44	22,38	32,36	Cla008334
	Chr1	10303405	10303405	T	A	SNP	1956.2	0,25	0,21	Cla008333
	Chr1	10345902	10345902	A	-	Deletion	1517.29	2,19	1,22	Cla008330
	Chr1	10355955	10355955	G	A	SNP	6816.44	21104	19,81	Cla008329
	Chr1	10405487	10405487	G	A	SNP	633.44	12,12	13,7	Cla008326(dist=10738),Cla008325(dist=16438)
	Chr1	10467872	10467872	G	C	SNP	1941.44	12,24	5,32	Cla008320
	Chr1	10468319	10468319	T	C	SNP	29785.4	73456	65338	Cla008320
	Chr1	10469797	10469797	G	T	SNP	8084.44	29119	33115	Cla008320
	Chr1	10479372	10479372	A	G	SNP	1405.44	18,27	21,18	Cla008319
	Chr1	10479620	10479620	A	G	SNP	4336.44	28,79	50,41	Cla008319
	Chr1	10507624	10507624	T	G	SNP	2824.44	24,59	45,32	Cla008316
	Chr1	10573777	10573777	T	-	Deletion	342.4	23,7	6,14	Cla008309
	Chr1	10575260	10575260	G	C	SNP	732.44	7,13	20,8	Cla008309
	Chr1	10768540	10768540	C	T	SNP	5015.44	41,96	75,40	Cla000970
	Chr1	10771196	10771196	C	T	SNP	5253.44	43,91	65,52	Cla000970
	Chr1	10771435	10771435	G	T	SNP	477.44	17,8	23,9	Cla000970
	Chr1	10771469	10771469	C	-	Deletion	342.4	16,6	18,8	Cla000970
	Chr1	10773832	10773832	C	T	SNP	1294.44	14,29	19,11	Cla000970
	Chr1	10785748	10785748	C	-	Deletion	518.4	21,6	15,10	Cla000971
	Chr1	10785779	10785779	T	A	SNP	499.44	20,6	14,9	Cla000971
	Chr1	10787605	10787605	G	C	SNP	1345.44	28,11	15,26	Cla000971
	Chr1	10788061	10788061	T	C	SNP	959.44	21,11	12,19	Cla000971
	Chr1	10994998	10994998	A	G	SNP	1446.44	18,16	12,27	Cla001680
	Chr1	11048913	11048913	A	C	SNP	1359.44	31,15	27,27	Cla001685
	Chr1	11069527	11069527	G	A	SNP	720.44	25,6	23,18	Cla001686
	Chr1	11222781	11222781	T	C	SNP	1045.44	16,10	6,18	Cla001691
	Chr1	11298626	11298626	C	T	SNP	967.44	18,15	17,15	Cla001694
	Chr1	11300155	11300155	G	A	SNP	3626.2	1,57	0,32	Cla001694
	Chr1	11386123	11386123	G	A	SNP	1612.44	24,16	17,26	Cla001696
	Chr1	11386128	11386128	G	A	SNP	1615.44	24,16	16,26	Cla001696
	Chr1	11920412	11920412	G	T	SNP	2039.44	114,9	62,58	Cla001856
	Chr1	11920945	11920945	C	T	SNP	579.44	51,11	60,14	Cla001856
	Chr1	11924118	11924118	C	T	SNP	3422.44	26,56	33,40	Cla001857
	Chr1	11924605	11924605	C	T	SNP	263.44	54,7	53,9	Cla001857
	Chr1	11928383	11928383	C	T	SNP	303.44	56,10	41,5	Cla001857
	Chr1	11982800	11982800	A	G	SNP	2536.44	259,51	178,49	Cla001860
	Chr1	11982905	11982905	T	C	SNP	48055.4	756728	595608	Cla001860
	Chr1	11982932	11982932	A	G	SNP	52907.4	933792	763623	Cla001860
	Chr1	11999409	11999409	T	C	SNP	2652.44	8,49	4,27	Cla001861
	Chr1	11999913	11999913	T	A	SNP	26039.4	1019584	958296	Cla001861
	Chr1	12000049	12000049	G	A	SNP	21625.4	544348	404319	Cla001861
	Chr1	12044864	12044864	T	C	SNP	496.44	25,8	15,9	Cla001863(dist=7317),Cla001864(dist=41076)
	Chr1	12045187	12045187	G	A	SNP	20001.4	416337	334270	Cla001863(dist=7640),Cla001864(dist=40753)
	Chr1	12293355	12293355	C	T	SNP	15368.2	0,173	1203	Cla001869
	Chr1	12294223	12294223	T	C	SNP	9693.2	0,117	0,121	Cla001869
	Chr1	12635756	12635756	C	T	SNP	1246.44	24,13	19,23	Cla003413,Cla003414
	Chr1	12692607	12692607	G	A	SNP	2953.2	1,34	0,40	Cla003416(dist=7836),Cla003417(dist=1421)
	Chr1	12692644	12692644	T	G	SNP	2903.2	1,32	0,40	Cla003416(dist=7873),Cla003417(dist=1384)
	Chr1	12694335	12694335	T	C	SNP	6562.2	0,76	1,77	Cla003417
	Chr1	12694636	12694636	A	G	SNP	6316.2	0,76	0,73	Cla003417
	Chr1	12694690	12694690	T	C	SNP	1860.44	60,21	43,33	Cla003417
	Chr1	12696780	12696780	C	A	SNP	1912.44	34,16	31,40	Cla003417
	Chr1	12703462	12703462	T	C	SNP	2234.2	0,24	0,30	Cla003418
	Chr1	12703763	12703763	A	G	SNP	4127.2	0,50	0,53	Cla003418
	Chr1	12783476	12783476	A	T	SNP	2845.44	66,37	58,46	Cla003422
	Chr1	12973874	12973874	G	A	SNP	2520.44	58,38	36,34	Cla003431
	Chr1	13132144	13132144	C	T	SNP	1465.44	19,18	17,22	Cla003442
	Chr1	13263686	13263686	A	G	SNP	10379.4	207128	142169	Cla003455
	Chr1	13380868	13380868	G	T	SNP	1041.44	30,13	8,20	Cla001088
	Chr1	13477704	13477704	C	T	SNP	3560.44	110,43	85,74	Cla001092
	Chr1	13480365	13480365	-	TG	Insertion	1577.4	130,19	64,32	Cla001092
	Chr1	13519652	13519652	A	G	SNP	1727.44	32,21	17,27	Cla001094
	Chr1	13527783	13527783	A	G	SNP	2249.44	13,22	26,39	Cla001095
	Chr1	13593908	13593908	G	A	SNP	2610.44	66,24	48,60	Cla001097
	Chr1	13594129	13594129	C	T	SNP	2073.44	57,17	44,45	Cla001097
	Chr1	13674077	13674077	T	C	SNP	4428.2	0,56	0,52	Cla003521
	Chr1	13674332	13674332	T	C	SNP	5784.2	0,63	0,78	Cla003521
	Chr1	13688793	13688793	A	G	SNP	4908.2	0,55	1,63	Cla003522
	Chr1	14032333	14032333	G	A	SNP	1086.44	7,20	12,11	Cla003533
	Chr1	14152184	14152184	G	C	SNP	21610.4	163340	190239	Cla003538
	Chr1	14204269	14204269	C	T	SNP	1929.44	68,27	54,31	Cla003541
	Chr1	14205232	14205232	-	A	Insertion	397.4	49,13	47,12	Cla003541
	Chr1	14296619	14296619	T	C	SNP	1836.44	8,33	18,20	Cla003550
	Chr1	14437293	14437293	C	T	SNP	427.44	81,15	80,9	Cla003556
	Chr1	14438381	14438381	A	T	SNP	1269.44	9,20	25,14	Cla003556
	Chr1	14439269	14439269	-	T	Insertion	710.4	6,15	22,7	Cla003556
	Chr1	15338328	15338328	G	T	SNP	910.44	21,15	33,17	Cla003036(dist=2268),Cla003037(dist=1405)
	Chr1	16953659	16953659	C	T	SNP	909.44	56,6	34,25	Cla011029
	Chr1	16954711	16954712	CG	-	Deletion	2100.16	0,22	0,26	Cla011029
	Chr1	16998533	16998533	-	T	Insertion	108.4	18,6	17,3	Cla011028
	Chr1	16999270	16999270	A	G	SNP	2328.2	0,27	0,29	Cla011028
	Chr1	17212841	17212841	A	G	SNP	3021.44	6,48	9,39	Cla011016
	Chr1	17215838	17215838	C	T	SNP	2576.2	0,31	0,33	Cla011015
	Chr1	17225521	17225521	T	C	SNP	3176.2	0,41	1,37	Cla011015(dist=6157),Cla011014(dist=6790)
	Chr1	17225698	17225698	A	G	SNP	2864.2	0,29	0,37	Cla011015(dist=6334),Cla011014(dist=6613)
	Chr1	17247767	17247767	T	A	SNP	1190.44	31,13	23,23	Cla011013
	Chr1	17247935	17247935	A	G	SNP	345.44	35,9	48,6	Cla011013
	Chr1	17308899	17308899	C	A	SNP	4446.3	4,61	4,60	Cla011011
	Chr1	17472694	17472694	T	C	SNP	3170.32	3,40	0,35	Cla011008
	Chr1	17513234	17513234	C	T	SNP	1660.44	10,22	16,17	Cla011006
	Chr1	17513243	17513243	T	C	SNP	1640.44	12,20	18,22	Cla011006
	Chr1	17711544	17711544	C	A	SNP	14002.2	0,160	0,178	Cla011000
	Chr1	18011768	18011768	G	C	SNP	1207.44	41,16	27,21	Cla010990
	Chr1	18019751	18019751	A	C	SNP	1450.44	45,16	40,27	Cla010990
	Chr1	18021099	18021099	T	G	SNP	1109.44	58,11	44,25	Cla010990
	Chr1	18028114	18028114	C	T	SNP	680.44	57,8	40,20	Cla010990
	Chr1	18169585	18169585	A	G	SNP	8594.44	60144	76100	Cla010985
	Chr1	18864884	18864884	G	A	SNP	1323.44	5,16	3,19	Cla010952
	Chr1	19018726	19018726	T	C	SNP	1701.44	7,28	22,20	Cla008975
	Chr1	19022429	19022429	C	G	SNP	1865.44	17,35	14,20	Cla008975(dist=3681),Cla008976(dist=30228)
	Chr1	19022467	19022467	A	G	SNP	1733.44	16,30	11,18	Cla008975(dist=3719),Cla008976(dist=30190)
	Chr1	19590239	19590239	-	A	Insertion	1365.15	9,25	4,28	Cla008998(dist=38378),Cla008999(dist=2930)
	Chr1	19741138	19741138	A	T	SNP	3324.2	0,40	0,43	Cla009003
	Chr1	19758006	19758006	T	A	SNP	3163.2	0,33	0,43	Cla009005
	Chr1	20050174	20050174	A	G	SNP	9951.2	0,119	0,125	Cla009015
	Chr1	20203224	20203224	-	T	Insertion	476.44	30,16	16,15	Cla009021
	Chr1	20878910	20878910	T	-	Deletion	3642.16	0,51	0,52	Cla009043
	Chr1	21142599	21142599	G	A	SNP	2686.44	31,46	32,27	Cla009055
	Chr1	21173180	21173180	T	C	SNP	171.47	28,3	23,6	Cla009056
	Chr1	21175072	21175072	A	T	SNP	766.44	62,12	51,16	Cla009056
	Chr1	21175223	21175223	C	T	SNP	5858.44	408142	393,80	Cla009056
	Chr1	21176254	21176254	A	G	SNP	2697.2	0,22	0,43	Cla009056
	Chr1	21176730	21176730	G	A	SNP	112409	0,1360	0,1314	Cla009056
	Chr1	21184209	21184209	A	G	SNP	53775.2	0,632	0,632	Cla009057
	Chr1	21185329	21185329	T	A	SNP	2137.44	203,44	163,47	Cla009057
	Chr1	21804415	21804415	A	G	SNP	2813.2	0,29	0,44	Cla002010
	Chr1	21864266	21864266	C	T	SNP	5058.44	13,58	7,76	Cla009061
	Chr1	21903084	21903084	A	G	SNP	7226.19	19,77	3102	Cla009065
	Chr1	21934873	21934873	T	C	SNP	347.44	31,3	19,10	Cla009068
	Chr1	21939412	21939412	G	C	SNP	307.44	37,4	15,11	Cla009068
	Chr1	21968580	21968580	C	T	SNP	2678.44	141,26	71,59	Cla009071
	Chr1	21970146	21970146	T	G	SNP	4110.44	201,56	125,65	Cla009071
	Chr1	21970148	21970148	A	G	SNP	4110.44	200,56	125,67	Cla009071
	Chr1	21992893	21992893	C	G	SNP	1378.44	27,24	29,20	Cla009072(dist=7708),Cla009073(dist=7558)
	Chr1	22010823	22010823	T	C	SNP	2000.44	91,19	60,44	Cla009074
	Chr1	22048292	22048292	C	T	SNP	2442.47	11,39	2,32	Cla009077
	Chr1	22073100	22073100	G	-	Deletion	5453.4	73,82	87,79	Cla009078
	Chr1	22073426	22073426	A	G	SNP	5264.44	65,64	44,75	Cla009078
	Chr1	22073485	22073485	G	A	SNP	4357.44	51,51	44,65	Cla009078
	Chr1	22074240	22074240	T	C	SNP	766.44	14,7	12,16	Cla009078
	Chr1	22074629	22074629	G	A	SNP	1006.44	11,14	13,15	Cla009078
	Chr1	22075073	22075073	G	A	SNP	1126.44	14,14	20,17	Cla009078
	Chr1	22177194	22177194	A	G	SNP	255.44	20,7	21,5	Cla009086
	Chr1	22221314	22221314	C	A	SNP	1938.44	102,24	76,47	Cla009090
	Chr1	22221422	22221422	A	G	SNP	1230.44	66,12	48,29	Cla009090
	Chr1	22227048	22227048	C	T	SNP	2751.44	139,31	89,63	Cla009090
	Chr1	22270999	22270999	T	G	SNP	1182.44	31,16	15,21	Cla009091
	Chr1	22340040	22340040	A	G	SNP	969.44	23,10	18,18	Cla009097
	Chr1	22409227	22409227	G	T	SNP	14811.4	87201	19194	Cla009101(dist=1635),Cla009102(dist=1717)
	Chr1	22425127	22425127	A	C	SNP	8662.19	51115	5126	Cla009103
	Chr1	22615919	22615919	A	C	SNP	950.44	28,18	18,12	Cla009110
	Chr1	22616049	22616049	T	C	SNP	1221.44	25,23	14,12	Cla009110
	Chr1	22666476	22666476	T	C	SNP	2031.44	116,29	85,39	Cla009115
	Chr1	22666754	22666754	G	A	SNP	4949.44	194,79	150,93	Cla009115
	Chr1	22682860	22682860	T	C	SNP	2273.44	70,28	39,40	Cla009116(dist=9685),Cla009117(dist=6556)
	Chr1	22693012	22693012	T	A	SNP	2328.44	67,33	53,36	Cla009117
	Chr1	22839779	22839779	A	G	SNP	6663.44	103,87	83102	Cla009122
	Chr1	22842264	22842264	-	A	Insertion	272.4	15,9	14,10	Cla009122
	Chr1	22900033	22900033	C	G	SNP	921.44	29,13	17,17	Cla009124
	Chr1	23147277	23147277	G	A	SNP	2878.44	14,37	9,38	Cla009142
	Chr1	23628753	23628753	G	T	SNP	102.19	40,6	41,0	Cla009164
	Chr1	23698143	23698143	C	A	SNP	700.19	94,26	106,0	Cla009168
	Chr1	23709553	23709553	T	G	SNP	356.44	25,9	29,5	Cla009168
	Chr1	23713433	23713433	T	C	SNP	166.19	42,8	49,0	Cla009169
	Chr1	23777876	23777876	G	T	SNP	554.19	143,27	75,0	Cla009173
	Chr1	23778452	23778452	A	G	SNP	583.19	91,22	75,0	Cla009173
	Chr1	23825320	23825320	C	T	SNP	2399.44	6,31	3,30	Cla009176
	Chr1	23888466	23888466	C	T	SNP	1970.2	7,26	1,24	Cla009178
	Chr1	23924698	23924698	G	A	SNP	2839.19	15,32	2,44	Cla009180
	Chr1	23925467	23925467	G	T	SNP	2023.19	10,25	2,27	Cla009180
	Chr1	23934125	23934125	-	CC	Insertion	41882.2	1393	0,404	Cla009181
	Chr1	25192831	25192831	A	G	SNP	134.44	27,5	29,4	Cla004599
	Chr1	25550070	25550070	G	A	SNP	271.19	78,14	80,0	Cla000566
	Chr1	25897507	25897507	T	C	SNP	91.19	32,6	43,0	Cla001006
	Chr1	25898252	25898252	C	T	SNP	230.19	46,10	42,0	Cla001006
	Chr1	26028831	26028831	C	A	SNP	40009.2	1482	1513	Cla000997
	Chr1	26135773	26135773	G	C	SNP	370.19	140,21	41,0	Cla001783
	Chr1	26230622	26230622	A	C	SNP	330.19	127,18	167,0	Cla001790
	Chr1	26381289	26381289	G	T	SNP	3803.2	0,50	0,38	Cla001806
	Chr1	26629452	26629452	A	G	SNP	138.87	15,5	21,0	Cla001829
	Chr1	27207765	27207765	A	T	SNP	32930.4	701440	644511	Cla013996
	Chr1	27400492	27400492	T	C	SNP	940.44	43,11	41,25	Cla014016
	Chr1	27410991	27410991	T	C	SNP	5504.44	243,70	153110	Cla014018
	Chr1	27413734	27413734	A	G	SNP	170.87	41,0	40,12	Cla014018
	Chr1	27439199	27439199	A	G	SNP	1196.44	64,11	41,29	Cla014020
	Chr1	27441962	27441962	A	C	SNP	789.44	50,8	35,20	Cla014020(dist=2266),Cla014021(dist=9622)
	Chr1	27470751	27470751	C	T	SNP	583.44	36,5	28,17	Cla014023
	Chr1	27507410	27507410	A	G	SNP	591.44	21,7	17,11	Cla014028(dist=1478),Cla014029(dist=2351)
	Chr1	27829932	27829932	T	-	Deletion	318.4	24,17	33,8	Cla014062
	Chr1	27842816	27842816	G	A	SNP	651.44	38,22	46,15	Cla014064
	Chr1	27875456	27875456	G	A	SNP	34847.2	0,442	0,397	Cla014068
	Chr1	27880189	27880189	T	C	SNP	1925.2	0,21	0,27	Cla014069
	Chr1	27899904	27899904	A	G	SNP	5647.2	0,90	0,55	Cla014070
	Chr1	28021033	28021033	T	C	SNP	4254.2	0,49	0,51	Cla014080
	Chr1	28021526	28021526	A	C	SNP	5083.2	0,75	0,43	Cla014080
	Chr1	28022368	28022368	T	C	SNP	70.87	19,4	24,0	Cla014080
	Chr1	28047493	28047493	T	C	SNP	2995.2	0,40	0,36	Cla014082
	Chr1	28150130	28150130	C	T	SNP	7196.2	0,88	0,81	Cla014092
	Chr1	28191658	28191658	A	G	SNP	98.19	22,5	33,0	Cla014096
	Chr1	28196771	28196771	A	T	SNP	3638.2	0,58	0,34	Cla014097
	Chr1	28224860	28224860	A	T	SNP	2442.2	0,29	0,33	Cla014101(dist=1850),Cla014102(dist=1523)
	Chr1	28242688	28242688	T	C	SNP	23283.2	0,301	0,250	Cla014104
	Chr1	28283289	28283289	T	A	SNP	11424.2	0,149	0,149	Cla014106
	Chr1	28827326	28827327	GA	-	Deletion	83.17	24,7	20,2	Cla014173
	Chr1	29068147	29068147	A	T	SNP	5228.2	0,78	0,55	Cla014201
	Chr1	29077050	29077050	T	C	SNP	1075.44	68,19	61,26	Cla014203
	Chr1	29083580	29083580	G	A	SNP	18373.2	1232	0,230	Cla014204
	Chr1	29101980	29101980	C	G	SNP	15794.2	3173	1217	Cla014206(dist=3800),Cla014207(dist=10191)
	Chr1	29129631	29129631	T	C	SNP	7218.2	0,90	0,87	Cla014210(dist=1345),Cla014211(dist=2129)
	Chr1	29135380	29135380	A	C	SNP	2683.2	0,34	0,29	Cla014212
	Chr1	29182314	29182314	C	T	SNP	1114.44	43,15	42,20	Cla014216
	Chr1	29186920	29186920	-	C	Insertion	866.4	51,13	39,22	Cla014217
	Chr1	29186943	29186943	G	A	SNP	742.44	59,8	39,20	Cla014217
	Chr1	29195639	29195639	G	A	SNP	658.44	31,10	11,11	Cla014218
	Chr1	29200392	29200392	G	A	SNP	745.44	30,11	15,13	Cla014219
	Chr1	29202119	29202119	A	G	SNP	827.44	39,11	19,15	Cla014219
	Chr1	29219402	29219402	C	A	SNP	6142.44	208,77	148107	Cla014222
	Chr1	29220392	29220392	C	A	SNP	1234.44	25,17	24,20	Cla014222
	Chr1	29323252	29323252	G	A	SNP	1755.44	24,31	19,19	Cla014235
	Chr1	29447472	29447472	A	G	SNP	1178.44	240,44	255,29	Cla014254
	Chr1	29547389	29547389	T	C	SNP	418.44	55,13	70,9	Cla014266
	Chr1	29563904	29563904	C	T	SNP	777.44	18,12	19,13	Cla014268
	Chr1	29564523	29564523	A	G	SNP	1833.44	32,30	29,23	Cla014268
	Chr1	29601813	29601813	G	T	SNP	126.19	16,5	20,0	Cla014271
	Chr1	29610144	29610144	A	G	SNP	1339.2	368,70	357,27	Cla014273
	Chr1	29717770	29717770	C	A	SNP	3588.2	0,48	1,39	Cla014284
	Chr1	29717783	29717783	G	A	SNP	4023.2	0,49	0,45	Cla014284
	Chr1	29761576	29761576	A	G	SNP	29376.4	175484	192337	Cla014288(dist=15270),Cla014289(dist=10776)
	Chr1	29773785	29773785	C	T	SNP	1868.44	49,23	28,32	Cla014289
	Chr1	29796921	29796921	A	G	SNP	1865.44	34,28	38,25	Cla014292
	Chr1	29826914	29826914	A	G	SNP	917.44	13,13	15,14	Cla014296
	Chr1	29830040	29830040	G	A	SNP	5152.44	109,80	79,65	Cla014296
	Chr1	29837344	29837344	T	C	SNP	1196.44	31,20	16,18	Cla014297
	Chr1	29843269	29843269	A	G	SNP	2902.44	60,46	54,37	Cla014297
	Chr1	29891351	29891351	G	A	SNP	1732.44	21,32	35,19	Cla014306
	Chr1	29895374	29895374	-	GA	Insertion	187.4	19,5	18,3	Cla014306
	Chr1	29914869	29914869	C	T	SNP	1348.44	64,20	56,24	Cla014310(dist=1548),Cla014311(dist=4261)
	Chr1	29915009	29915009	T	-	Deletion	164.4	29,10	22,7	Cla014310(dist=1688),Cla014311(dist=4121)
	Chr1	30010620	30010620	C	A	SNP	289.44	32,3	30,11	Cla014323
	Chr1	30010863	30010863	G	T	SNP	1301.44	49,21	51,25	Cla014323
	Chr1	30015269	30015269	T	C	SNP	3286.44	102,45	79,53	Cla014323
	Chr1	30031685	30031685	A	C	SNP	959.44	72,19	44,18	Cla014327
	Chr1	30031746	30031746	A	C	SNP	2891.44	117,40	70,52	Cla014327
	Chr1	30038986	30038986	C	T	SNP	3548.44	76,60	67,66	Cla014328
	Chr1	30061263	30061263	T	C	SNP	1156.44	27,16	11,19	Cla014333
	Chr1	30085287	30085287	A	C	SNP	1804.2	0,22	1,26	Cla014337
	Chr1	30085470	30085470	T	C	SNP	3994.2	0,49	0,47	Cla014337
	Chr1	30086265	30086265	T	C	SNP	3089.2	0,28	0,46	Cla014337
	Chr1	30086379	30086379	G	A	SNP	5127.2	0,57	0,72	Cla014337
	Chr1	30090554	30090554	C	T	SNP	951.44	13,15	14,14	Cla014338
	Chr1	30090837	30090837	G	A	SNP	905.44	8,13	7,14	Cla014338
	Chr1	30097166	30097166	C	T	SNP	11861.2	0,176	0,113	Cla014339
	Chr1	30097372	30097372	C	T	SNP	7968.2	3112	2,84	Cla014339
	Chr1	30097430	30097430	A	G	SNP	7890.2	3,93	3,97	Cla014339
	Chr1	30220593	30220593	A	G	SNP	2029.44	36,18	53,43	Cla014358
	Chr1	30229918	30229918	T	C	SNP	1422.44	37,21	31,21	Cla014360
	Chr1	30230487	30230487	A	C	SNP	2713.44	42,34	40,43	Cla014360
	Chr1	30231876	30231876	-	T	Insertion	708.4	15,12	11,25	Cla014360
	Chr1	30239205	30239205	A	G	SNP	926.44	20,17	24,11	Cla014361
	Chr1	30239234	30239234	A	G	SNP	894.44	20,16	28,11	Cla014361
	Chr1	30239787	30239787	C	T	SNP	1222.44	24,19	18,17	Cla014361
	Chr1	30241554	30241554	G	A	SNP	156.44	28,4	30,5	Cla014361
	Chr1	30251183	30251183	T	C	SNP	1524.44	39,22	19,23	Cla014362
	Chr1	30251753	30251753	C	A	SNP	1247.44	9,12	5,22	Cla014363
	Chr1	30254454	30254454	T	C	SNP	1730.44	11,26	12,21	Cla014363(dist=2414),Cla014364(dist=2089)
	Chr1	30259273	30259273	A	G	SNP	168.19	46,9	64,4	Cla014364
	Chr1	30259292	30259292	C	T	SNP	1449.44	33,18	39,26	Cla014364
	Chr1	30274179	30274179	A	T	SNP	1343.44	74,26	47,23	Cla014366(dist=1101),Cla014367(dist=3671)
	Chr1	30274352	30274352	G	T	SNP	5219.2	0,74	0,53	Cla014366(dist=1274),Cla014367(dist=3498)
	Chr1	30285997	30285997	G	A	SNP	4422.2	0,44	0,64	Cla014368
	Chr1	30287934	30287934	C	T	SNP	1568.44	27,24	25,21	Cla014368
	Chr1	30327164	30327164	C	T	SNP	973.44	14,14	8,14	Cla014374
	Chr1	30343146	30343146	A	G	SNP	443.44	25,7	19,9	Cla014376
	Chr1	30343493	30343493	G	A	SNP	479.44	28,4	20,13	Cla014376
	Chr1	30390630	30390630	C	G	SNP	774.44	23,11	31,14	Cla014384
	Chr1	30390665	30390665	T	C	SNP	329.44	19,6	19,6	Cla014384
	Chr1	30404054	30404054	T	G	SNP	1159.44	22,17	25,20	Cla014386
	Chr1	30409005	30409005	G	A	SNP	1625.44	15,21	9,28	Cla014387,Cla014388
	Chr1	30477393	30477393	A	G	SNP	1220.44	31,17	30,25	Cla014398
	Chr1	30487369	30487369	C	A	SNP	17112.2	6216	3230	Cla014400
	Chr1	30487398	30487398	C	T	SNP	6252.44	144,78	120108	Cla014400
	Chr1	30487591	30487591	A	G	SNP	23518.2	0,282	0,289	Cla014400
	Chr1	30505353	30505353	T	A	SNP	1758.44	44,21	34,32	Cla014401
	Chr1	30509302	30509302	C	A	SNP	892.44	23,10	17,14	Cla014402
	Chr1	30509303	30509303	C	A	SNP	892.44	23,11	17,14	Cla014402
	Chr1	30516678	30516678	T	A	SNP	3020.44	117,71	46,26	Cla014403
	Chr1	30516909	30516909	C	T	SNP	5681.44	274125	129,55	Cla014403
	Chr1	30525173	30525173	T	C	SNP	787.44	11,9	15,14	Cla014404
	Chr1	30528246	30528246	G	A	SNP	10119.4	157145	102144	Cla014405;Cla014404
	Chr1	30547514	30547514	A	G	SNP	979.44	11,13	8,15	Cla014408
	Chr1	30553114	30553114	C	G	SNP	653.44	13,12	21,7	Cla014410
	Chr1	30620716	30620716	A	G	SNP	20470.4	335270	381311	Cla014416
	Chr1	30626418	30626418	T	C	SNP	11597.4	182187	168148	Cla014418
	Chr1	30683662	30683662	A	G	SNP	2270.44	83,30	81,42	Cla014425
	Chr1	30689252	30689252	T	C	SNP	4838.44	80,75	53,62	Cla014427
	Chr1	30698707	30698707	A	T	SNP	3335.44	49,57	45,44	Cla014427
	Chr1	30703907	30703907	G	A	SNP	308.44	15,6	16,6	Cla014428
	Chr1	30802524	30802524	A	T	SNP	1772.44	230,54	231,26	Cla014443
	Chr1	30814557	30814557	A	G	SNP	1113.44	120,41	119,10	Cla014444
	Chr1	30814718	30814718	A	-	Deletion	163.44	24,8	21,2	Cla014444
	Chr1	30822419	30822419	G	A	SNP	489.44	61,17	56,6	Cla014446
	Chr1	30823368	30823368	G	A	SNP	295.44	39,10	36,4	Cla014446
	Chr1	30903640	30903640	C	G	SNP	109.44	20,3	17,3	Cla014460
	Chr1	30959027	30959027	G	C	SNP	1741.44	7,27	9,20	Cla014466
	Chr1	30968289	30968289	A	G	SNP	9065.44	76151	71,96	Cla014468(dist=2421),Cla014469(dist=7414)
	Chr1	30969285	30969285	T	C	SNP	78517.4	7261551	759814	Cla014468(dist=3417),Cla014469(dist=6418)
	Chr1	30969681	30969681	C	T	SNP	3889.44	23,67	30,37	Cla014468(dist=3813),Cla014469(dist=6022)
	Chr1	30969831	30969831	C	A	SNP	2204.44	7,27	15,34	Cla014468(dist=3963),Cla014469(dist=5872)
	Chr1	31053951	31053951	T	G	SNP	133.44	25,4	19,3	Cla001320
	Chr1	31053953	31053953	T	G	SNP	133.44	25,4	19,3	Cla001320
	Chr1	31059221	31059221	T	C	SNP	373.44	20,3	30,12	Cla001321
	Chr1	31060195	31060195	G	C	SNP	145.44	32,4	20,4	Cla001321
	Chr1	31094070	31094070	T	G	SNP	106.47	22,5	20,0	Cla001329
	Chr1	31120257	31120257	T	G	SNP	480.45	90,20	118,10	Cla001332
	Chr1	31125530	31125530	T	C	SNP	188.44	43,7	35,6	Cla001333
	Chr1	31170151	31170151	C	T	SNP	1033.44	8,13	14,15	Cla001339
	Chr1	31176180	31176180	A	T	SNP	5376.2	0,51	0,69	Cla001340
	Chr1	31176187	31176187	A	T	SNP	4990.2	0,46	0,60	Cla001340
	Chr1	31177396	31177396	A	T	SNP	3143.44	24,48	18,36	Cla001340
	Chr1	31178159	31178159	G	A	SNP	2139.44	19,33	15,26	Cla001340
	Chr1	31209055	31209056	TC	-	Deletion	449.4	50,18	54,6	Cla001345
	Chr1	31238314	31238314	A	-	Deletion	226.4	18,7	24,10	Cla001347
	Chr1	31273658	31273658	-	T	Insertion	1951.4	55,53	72,60	Cla001351
	Chr1	31286918	31286918	-	T	Insertion	321.4	17,7	16,12	Cla001353
	Chr1	31287048	31287048	T	G	SNP	848.44	27,16	29,10	Cla001353
	Chr1	31309044	31309044	A	G	SNP	1132.44	19,17	15,16	Cla001358,Cla001359
	Chr1	31482877	31482877	G	A	SNP	974.44	169,33	200,20	Cla009604
	Chr1	31483373	31483373	T	C	SNP	378.44	41,7	40,9	Cla009604
	Chr1	31494622	31494622	T	C	SNP	215.19	54,10	71,0	Cla009605(dist=2154),Cla009606(dist=4389)
	Chr1	31494743	31494743	C	T	SNP	365.19	64,17	84,0	Cla009605(dist=2275),Cla009606(dist=4268)
	Chr1	31499033	31499033	G	A	SNP	2352.44	306,74	339,36	Cla009606
	Chr1	31501184	31501184	C	T	SNP	768.44	93,26	83,10	Cla009606
	Chr1	31501370	31501370	T	C	SNP	109.19	30,0	26,6	Cla009606
	Chr1	31503904	31503904	C	T	SNP	879.44	53,16	41,15	Cla009607
	Chr1	31570070	31570070	T	C	SNP	1400.44	21,25	37,15	Cla009617
	Chr1	31595030	31595030	A	G	SNP	1384.44	129,31	193,31	Cla009619
	Chr1	31599307	31599307	T	-	Deletion	317.4	20,13	24,12	Cla009619
	Chr1	31616940	31616940	G	A	SNP	2349.44	9,41	20,24	Cla009621
	Chr1	31765482	31765482	T	A	SNP	2181.44	450,90	427,35	Cla009640
	Chr1	31855515	31855515	A	T	SNP	237.44	48,6	45,8	Cla009653
	Chr1	31884408	31884408	-	T	Insertion	272.4	33,6	34,18	Cla009655
	Chr1	31889252	31889252	C	A	SNP	357.44	59,10	45,7	Cla009656
	Chr1	31889876	31889876	A	C	SNP	204.44	32,5	42,6	Cla009656
	Chr1	31899285	31899285	T	C	SNP	1542.44	32,21	30,24	Cla009658
	Chr1	31960267	31960267	T	C	SNP	82.87	28,0	32,6	Cla009666
	Chr1	32196036	32196036	C	A	SNP	9831.44	13131	16124	Cla009701
	Chr1	32197482	32197482	T	C	SNP	5890.44	16,77	13,82	Cla009701
	Chr1	32202160	32202160	G	T	SNP	1827.44	7,22	11,29	Cla009702
	Chr1	32207229	32207229	A	G	SNP	2438.44	19,36	35,29	Cla009703
	Chr1	32361574	32361574	C	G	SNP	2600.2	0,33	0,33	Cla009724
	Chr1	32420368	32420368	G	A	SNP	105.2	24,0	23,6	Cla009729
	Chr1	32422812	32422812	G	A	SNP	729.44	25,13	23,12	Cla009729
	Chr1	32507093	32507093	G	C	SNP	986.44	11,11	12,17	Cla009742
	Chr1	32517718	32517718	C	T	SNP	1862.44	24,24	26,32	Cla009743
	Chr1	32531902	32531902	C	T	SNP	17321.4	107258	164219	Cla009744
	Chr1	32543405	32543405	G	C	SNP	706.44	12,10	13,10	Cla009745(dist=1359),Cla009746(dist=4808)
	Chr1	32552558	32552558	A	T	SNP	768.44	10,14	13,9	Cla009746
	Chr1	32615038	32615038	-	CC	Insertion	702.4	10,10	13,10	Cla009754(dist=7517),Cla009755(dist=2429)
	Chr1	32655706	32655706	T	C	SNP	2393.44	20,44	30,22	Cla009761(dist=1408),Cla009762(dist=4352)
	Chr1	32657658	32657658	T	G	SNP	1913.44	17,30	21,23	Cla009761(dist=3360),Cla009762(dist=2400)
	Chr1	32660270	32660270	A	G	SNP	4257.44	39,75	52,43	Cla009762
	Chr1	32669394	32669394	C	T	SNP	7798.44	48114	65,93	Cla009763
	Chr1	32669523	32669523	G	-	Deletion	3023.4	33,56	37,46	Cla009763,Cla009764
	Chr1	32697264	32697264	A	T	SNP	11270.4	79187	142127	Cla009767
	Chr1	32699266	32699266	G	C	SNP	5401.44	47,67	73,76	Cla009767
	Chr1	32707218	32707218	A	G	SNP	21896.2	9278	33278	Cla009768
	Chr1	33022766	33022766	G	C	SNP	2528.44	10,37	27,37	Cla009800
	Chr1	33067678	33067678	C	G	SNP	4271.44	18,67	25,46	Cla009802
	Chr1	33080251	33080251	C	T	SNP	16972.4	90271	121185	Cla009803
	Chr1	33115808	33115808	G	A	SNP	821.44	7,13	15,12	Cla009810
	Chr1	33117021	33117021	C	T	SNP	2125.44	8,33	19,24	Cla009810
	Chr1	33137829	33137829	T	-	Deletion	980.4	17,23	14,25	Cla009814
	Chr1	33137939	33137939	G	A	SNP	3415.44	16,46	21,51	Cla009814
	Chr1	33138274	33138274	T	C	SNP	110995	4551773	5621308	Cla009814
	Chr1	33144603	33144603	A	G	SNP	7800.2	0,104	0,83	Cla009815
	Chr1	33162149	33162149	A	G	SNP	1346.44	50,21	26,21	Cla009816
	Chr1	33218452	33218452	T	C	SNP	118.19	36,0	43,7	Cla009818(dist=2775),Cla009819(dist=1607)
	Chr1	33245456	33245456	A	G	SNP	2358.44	10,39	22,24	Cla009821
	Chr1	33260409	33260409	G	A	SNP	1707.44	12,31	23,16	Cla009822
	Chr1	33265331	33265331	C	T	SNP	1691.44	10,33	22,14	Cla009822
	Chr1	33265455	33265455	A	T	SNP	1911.44	7,36	27,17	Cla009822
	Chr1	33269420	33269420	C	G	SNP	3478.44	18,53	36,45	Cla009823
	Chr1	33299117	33299117	T	C	SNP	5024.44	34,84	88,59	Cla009826
	Chr1	33329844	33329844	T	C	SNP	120.87	21,6	23,0	Cla009828
	Chr1	33350986	33350986	C	G	SNP	1582.44	7,20	6,21	Cla009831
	Chr1	33421514	33421514	-	C	Insertion	2824.16	0,42	0,36	Cla009842
	Chr1	33426423	33426423	C	A	SNP	3546.44	20,51	29,44	Cla009843
	Chr1	33427049	33427049	G	T	SNP	4237.44	19,55	31,56	Cla009843
	Chr1	33430300	33430300	A	G	SNP	2616.44	12,33	11,36	Cla009844
	Chr1	33436881	33436881	C	A	SNP	1341.44	10,22	12,16	Cla009845
	Chr1	33441223	33441223	C	T	SNP	4503.44	19,66	35,62	Cla009846
	Chr1	33441628	33441628	C	A	SNP	2410.44	18,37	20,30	Cla009846
	Chr1	33441813	33441813	G	T	SNP	3317.2	0,39	0,45	Cla009846
	Chr1	33467517	33467517	G	A	SNP	3104.44	16,55	38,31	Cla009852
	Chr1	33489930	33489930	T	C	SNP	1571.44	17,22	29,26	Cla009854
	Chr1	33496865	33496865	C	T	SNP	2024.44	18,31	22,24	Cla009854
	Chr1	33496986	33496986	G	A	SNP	1375.44	12,22	21,16	Cla009854
	Chr1	33540743	33540743	G	T	SNP	11567.4	45195	98122	Cla009859
	Chr1	33545409	33545409	C	T	SNP	5725.2	0,69	0,74	Cla009859(dist=3859),Cla009860(dist=4560)
	Chr1	33557453	33557453	A	G	SNP	6812.2	0,91	0,68	Cla009861
	Chr1	33694936	33694936	A	G	SNP	1248.44	48,22	32,18	Cla009875
	Chr1	33706793	33706793	A	G	SNP	5198.2	0,62	1,58	Cla009877
	Chr1	33791414	33791414	T	A	SNP	2964.44	18,52	35,32	Cla009884
	Chr1	33798602	33798602	T	A	SNP	1471.44	17,30	30,17	Cla009884
	Chr1	33821745	33821745	-	CG	Insertion	3102.16	0,44	0,26	Cla009887(Cla009887:exon2:c.477+2->CG)
	Chr1	33865026	33865026	C	T	SNP	1791.44	10,29	15,22	Cla009893
	Chr1	33918110	33918110	G	C	SNP	1866.44	10,33	12,19	Cla009899(dist=6808),Cla009900(dist=5790)
	Chr1	33924305	33924305	A	G	SNP	1293.44	3,22	15,13	Cla009900
	Chr1	33964683	33964683	T	C	SNP	1324.44	3,23	14,11	Cla009904
	Chr1	33964831	33964831	A	C	SNP	1311.44	4,24	19,15	Cla009904
	Chr1	33965210	33965210	A	G	SNP	1232.44	7,24	24,13	Cla009904
	Chr1	33970057	33970057	T	C	SNP	3935.44	30,83	58,42	Cla009905
	Chr1	33970189	33970189	A	T	SNP	1680.44	35,33	60,13	Cla009905
	Chr1	33970195	33970195	A	C	SNP	2155.44	33,42	61,20	Cla009905
	Chr1	33974793	33974793	C	T	SNP	19029.4	67345	101197	Cla009906
	Chr1	34006581	34006581	C	T	SNP	2625.44	8,55	24,19	Cla009910
	Chr1	34006624	34006624	T	C	SNP	2329.45	5,52	14,18	Cla009910
	Chr10	138221	138221	C	A	SNP	12373.4	87202	94136	Cla008768
	Chr10	138418	138418	T	C	SNP	10688.4	70187	82102	Cla008768
	Chr10	148061	148061	A	G	SNP	492.44	107,13	91,16	Cla008769
	Chr10	148237	148237	A	-	Deletion	2846.4	17,62	12,67	Cla008769
	Chr10	148243	148243	A	G	SNP	2378.44	34,62	41,52	Cla008769
	Chr10	178862	178862	-	T	Insertion	1084.65	3,24	3,22	Cla008770
	Chr10	178998	178998	T	C	SNP	5745.19	8,81	1,71	Cla008770
	Chr10	320878	320878	G	A	SNP	1749.44	24,20	19,29	Cla008778
	Chr10	363349	363349	G	T	SNP	1811.44	36,25	32,33	Cla008780
	Chr10	372952	372952	A	G	SNP	286.87	80,0	66,14	Cla008781
	Chr10	477453	477453	C	T	SNP	2188.44	13,32	20,27	Cla008786
	Chr10	917401	917401	T	C	SNP	1197.44	30,19	24,18	Cla008825
	Chr10	941834	941834	C	T	SNP	910.44	29,18	23,12	Cla008829
	Chr10	983393	983393	A	G	SNP	2976.2	0,40	0,35	Cla008832
	Chr10	983794	983794	G	A	SNP	1042.44	25,11	26,22	Cla008832
	Chr10	986480	986480	A	C	SNP	1519.44	33,15	40,32	Cla008832
	Chr10	1006409	1006409	A	G	SNP	956.44	24,11	19,18	Cla008833
	Chr10	1097107	1097107	A	T	SNP	2031.44	81,26	51,38	Cla008839
	Chr10	1100102	1100102	T	G	SNP	3135.44	77,46	88,49	Cla008839
	Chr10	1102525	1102525	T	-	Deletion	212.44	36,11	32,8	Cla008839
	Chr10	1136440	1136440	A	G	SNP	1548.44	58,19	47,31	Cla008843
	Chr10	1137460	1137460	G	T	SNP	5816.44	169,73	105101	Cla008843,Cla008844
	Chr10	1139825	1139825	A	C	SNP	1787.2	0,21	0,22	Cla008844;Cla008845
	Chr10	1146839	1146839	A	G	SNP	1745.44	49,22	45,31	Cla008846
	Chr10	1158526	1158526	-	A	Insertion	575.4	94,26	85,15	Cla008848
	Chr10	1159174	1159174	T	C	SNP	395.44	18,4	12,11	Cla008848
	Chr10	1159362	1159362	T	A	SNP	837.44	13,10	14,15	Cla008848
	Chr10	1166893	1166893	G	A	SNP	1690.44	67,30	64,25	Cla008849
	Chr10	1866696	1866696	-	T	Insertion	693.44	159,30	122,29	Cla008930
	Chr10	2419926	2419926	T	C	SNP	1277.44	28,15	15,20	Cla005601
	Chr10	2478525	2478525	G	A	SNP	94786.4	9831520	9431090	Cla005606
	Chr10	2503091	2503091	T	A	SNP	2257.44	25,33	25,37	Cla005608
	Chr10	2507738	2507738	T	C	SNP	1193.44	16,16	15,16	Cla005608(dist=1230),Cla005609(dist=2545)
	Chr10	2522656	2522656	A	C	SNP	3526.44	38,48	34,42	Cla005610
	Chr10	2522657	2522657	G	T	SNP	3526.44	38,47	34,42	Cla005610
	Chr10	2539423	2539423	A	G	SNP	1700.44	15,24	22,23	Cla005612
	Chr10	2591741	2591741	A	G	SNP	2995.44	36,43	42,40	Cla005615
	Chr10	2594518	2594518	T	C	SNP	1072.44	15,13	14,19	Cla005615
	Chr10	2675440	2675440	A	G	SNP	5718.44	219,86	116,95	Cla005622
	Chr10	2744885	2744885	T	C	SNP	5762.2	0,75	0,66	Cla005625
	Chr10	2774828	2774828	G	A	SNP	598.19	60,21	60,0	Cla005627
	Chr10	2775403	2775403	-	TC	Insertion	5933.16	0,62	0,69	Cla005627
	Chr10	2792992	2792992	A	G	SNP	120.19	48,0	42,7	Cla005629
	Chr10	2867487	2867487	C	T	SNP	3628.2	0,45	0,45	Cla005636
	Chr10	2871768	2871768	T	C	SNP	4123.2	0,46	0,50	Cla005636
	Chr10	2878745	2878745	T	A	SNP	3992.2	1,52	0,45	Cla005637
	Chr10	2878775	2878775	C	T	SNP	5200.2	0,67	0,56	Cla005637
	Chr10	2958496	2958496	T	A	SNP	182.19	50,11	34,0	Cla005643
	Chr10	2992933	2992933	A	T	SNP	1133.26	8,15	1,21	Cla005645
	Chr10	3005965	3005965	A	G	SNP	3317.44	42,46	27,51	Cla005646
	Chr10	3006532	3006532	G	A	SNP	1772.44	24,33	22,19	Cla005646
	Chr10	3007632	3007632	C	G	SNP	994.44	16,16	14,17	Cla005646
	Chr10	3101742	3101742	A	G	SNP	3118.44	55,46	25,39	Cla005650
	Chr10	3104104	3104104	T	G	SNP	304.44	24,8	25,4	Cla005651
	Chr10	3104242	3104242	G	C	SNP	1597.44	29,19	33,28	Cla005651
	Chr10	3104264	3104264	C	A	SNP	1484.44	32,20	33,24	Cla005651
	Chr10	3106230	3106230	T	C	SNP	2630.44	33,35	54,44	Cla005651
	Chr10	3106335	3106335	G	A	SNP	2709.44	58,35	61,49	Cla005651
	Chr10	3106491	3106491	C	T	SNP	2270.44	38,30	56,35	Cla005651
	Chr10	3106735	3106735	G	A	SNP	216.44	38,5	44,7	Cla005651
	Chr10	3106776	3106776	C	A	SNP	683.44	43,12	43,12	Cla005651
	Chr10	3106889	3106889	C	T	SNP	598.44	21,13	24,6	Cla005651
	Chr10	3106941	3106941	C	T	SNP	151.44	30,5	25,4	Cla005651
	Chr10	3172636	3172636	C	A	SNP	15870.4	278278	208230	Cla005656
	Chr10	3237936	3237936	A	G	SNP	853.33	62,28	52,0	Cla005661
	Chr10	3238518	3238519	AA	-	Deletion	703.4	53,23	52,3	Cla005661
	Chr10	3427483	3427483	A	-	Deletion	138.4	15,5	16,8	Cla005667(dist=3196),Cla005668(dist=2131)
	Chr10	3434469	3434469	T	A	SNP	35008.2	19527	7308	Cla005668
	Chr10	3437952	3437952	A	G	SNP	4622.2	4,92	1,62	Cla005669
	Chr10	3437961	3437961	T	C	SNP	3679.2	2,75	0,42	Cla005669
	Chr10	3480368	3480368	C	A	SNP	4326.2	1,52	0,55	Cla005671
	Chr10	3525357	3525357	C	T	SNP	1446.44	36,23	42,21	Cla005676
	Chr10	3586903	3586903	A	C	SNP	7640.2	0,89	0,90	Cla005683
	Chr10	3642293	3642338	TGCTGAAACTGCGACGGGGGCCCCCCCCCCCGCCTCTTGTAACAGT	-	Deletion	3048.16	0,42	0,29	Cla005690
	Chr10	4056834	4056834	A	G	SNP	597.44	24,4	9,15	Cla001169
	Chr10	4066574	4066574	T	C	SNP	594.44	29,9	17,12	Cla001169(dist=4416),Cla001170(dist=2495)
	Chr10	4131265	4131265	G	A	SNP	1023.44	11,11	8,18	Cla004496
	Chr10	4132479	4132479	G	A	SNP	1330.44	34,14	11,27	Cla004496
	Chr10	4133176	4133176	A	T	SNP	1673.44	6,19	6,25	Cla004496
	Chr10	4133343	4133343	A	T	SNP	1337.44	14,11	9,25	Cla004496
	Chr10	4133368	4133368	T	G	SNP	872.44	14,7	5,17	Cla004496
	Chr10	4152041	4152041	A	G	SNP	1445.44	29,23	28,18	Cla004495
	Chr10	4152078	4152078	T	G	SNP	2125.44	41,35	38,31	Cla004495
	Chr10	4159279	4159279	A	T	SNP	567.44	18,9	15,8	Cla004494
	Chr10	4161480	4161480	T	C	SNP	2784.44	76,43	61,42	Cla004494
	Chr10	4168312	4168312	A	G	SNP	886.44	16,11	12,14	Cla004493
	Chr10	4206220	4206220	G	A	SNP	4164.44	47,56	53,61	Cla004491
	Chr10	4285649	4285649	-	G	Insertion	1489.4	25,19	22,26	Cla004483
	Chr10	4386341	4386341	A	C	SNP	397.19	61,15	73,0	Cla004473
	Chr10	4413654	4413654	G	T	SNP	1888.44	24,32	30,21	Cla004471
	Chr10	4415943	4415943	T	C	SNP	1137.44	28,15	17,20	Cla004470
	Chr10	4417142	4417142	C	T	SNP	904.44	21,6	14,20	Cla004470
	Chr10	4418260	4418260	T	C	SNP	1101.44	11,12	10,17	Cla004470
	Chr10	4432149	4432149	T	C	SNP	1551.44	31,21	24,23	Cla004469
	Chr10	4436463	4436463	A	G	SNP	1337.44	18,20	11,16	Cla004469
	Chr10	4505841	4505841	G	T	SNP	5684.44	39,85	76,70	Cla004459
	Chr10	4512532	4512532	C	T	SNP	7419.44	41136	76,69	Cla004458
	Chr10	4515349	4515349	T	-	Deletion	460.4	12,14	14,11	Cla004458(dist=2360),Cla004457(dist=22940)
	Chr10	4538674	4538674	T	C	SNP	121.2	61,0	47,8	Cla004457
	Chr10	4543337	4543337	T	C	SNP	1438.44	9,26	14,14	Cla004456;Cla004455
	Chr10	4552233	4552233	C	A	SNP	1767.44	36,35	35,19	Cla004454
	Chr10	4706714	4706714	A	G	SNP	83.41	35,3	29,6	Cla004442(dist=11906),Cla004441(dist=15030)
	Chr10	4707819	4707819	G	A	SNP	1634.44	45,23	26,24	Cla004442(dist=13011),Cla004441(dist=13925)
	Chr10	4717827	4717827	C	T	SNP	1546.44	16,25	14,18	Cla004442(dist=23019),Cla004441(dist=3917)
	Chr10	5311910	5311910	C	T	SNP	3048.44	31,45	40,41	Cla005365
	Chr10	5324262	5324262	T	C	SNP	698.44	16,16	16,6	Cla005364
	Chr10	5324583	5324583	C	A	SNP	5564.44	75,74	68,85	Cla005364
	Chr10	5329924	5329924	T	C	SNP	7516.44	191128	153112	Cla005363
	Chr10	5348385	5348385	A	T	SNP	3595.44	53,52	64,53	Cla005362
	Chr10	5349247	5349247	G	A	SNP	3951.44	68,66	64,50	Cla005362
	Chr10	5364782	5364782	T	C	SNP	1618.44	25,26	29,21	Cla005360
	Chr10	5365459	5365459	G	A	SNP	1242.44	31,20	25,17	Cla005360
	Chr10	5373192	5373192	A	G	SNP	9842.44	199161	132135	Cla005359
	Chr10	5567403	5567403	-	GC	Insertion	1170.4	50,22	50,12	Cla005343
	Chr10	5581917	5581917	G	T	SNP	9837.44	190158	140138	Cla005341
	Chr10	5680073	5680073	A	C	SNP	4460.44	10,70	28,52	Cla005336
	Chr10	5682046	5682046	T	C	SNP	2750.44	27,40	36,36	Cla005336
	Chr10	5703045	5703045	A	C	SNP	1500.44	12,22	11,19	Cla005334(dist=3587),Cla005333(dist=1659)
	Chr10	5845689	5845689	C	A	SNP	799.44	14,15	10,10	Cla005318
	Chr10	5847392	5847392	T	G	SNP	3726.44	54,56	37,47	Cla005318
	Chr10	6029647	6029647	T	C	SNP	2201.2	1,38	0,20	Cla005305
	Chr10	6116338	6116338	T	A	SNP	2088.44	32,28	32,31	Cla005295
	Chr10	6117027	6117027	G	A	SNP	1740.44	36,29	33,23	Cla005295
	Chr10	6121520	6121520	T	C	SNP	2964.44	48,48	41,39	Cla005295
	Chr10	6126300	6126300	-	C	Insertion	2343.4	44,26	44,47	Cla005295
	Chr10	6242985	6242985	-	A	Insertion	993.4	135,41	87,32	Cla005283
	Chr10	6480552	6480552	G	A	SNP	305.44	14,7	24,6	Cla005263
	Chr10	7404439	7404439	T	C	SNP	1146.44	14,10	13,23	Cla003834
	Chr10	7404518	7404518	T	G	SNP	1337.44	17,16	18,26	Cla003834
	Chr10	7439273	7439274	TA	-	Deletion	4702.16	0,68	0,51	Cla003836
	Chr10	7638524	7638524	G	T	SNP	2591.44	7,32	5,36	Cla005698
	Chr10	9200230	9200230	C	A	SNP	17439.4	41236	23250	Cla000734
	Chr10	9200573	9200573	C	G	SNP	25310.2	0,288	0,271	Cla000734
	Chr10	9200574	9200574	A	C	SNP	25310.2	0,293	1273	Cla000734
	Chr10	9234778	9234778	A	C	SNP	3140.44	7,40	6,42	Cla000735
	Chr10	9546473	9546473	C	T	SNP	19411.4	97226	38240	Cla001180(dist=4525),Cla001181(dist=5230)
	Chr10	9546477	9546477	T	G	SNP	20530.4	99252	39259	Cla001180(dist=4529),Cla001181(dist=5226)
	Chr10	10145227	10145227	C	A	SNP	7440.2	0,105	1,83	Cla004562
	Chr10	10208165	10208165	G	A	SNP	2045.44	9,27	3,29	Cla004560
	Chr10	10314380	10314380	C	A	SNP	3383.2	0,50	0,31	Cla004553
	Chr10	10388634	10388634	A	G	SNP	21811.2	58266	15296	Cla004550
	Chr10	10390102	10390102	A	G	SNP	34720.2	73379	17504	Cla004550
	Chr10	10393916	10393916	C	T	SNP	5126.19	7,63	1,62	Cla004549
	Chr10	11070367	11070367	C	A	SNP	621.44	15,8	11,11	Cla004821
	Chr10	11072630	11072630	T	C	SNP	944.44	11,16	14,10	Cla004821
	Chr10	11139221	11139222	GA	-	Deletion	8559.4	42112	23103	Cla004826
	Chr10	11150140	11150140	G	C	SNP	6431.44	17,85	12,81	Cla004827
	Chr10	11151073	11151073	C	T	SNP	1246.44	9,20	6,17	Cla004827,Cla004828
	Chr10	11235909	11235909	G	A	SNP	2063.44	17,23	13,31	Cla004830(dist=9603),Cla004831(dist=56606)
	Chr10	11483897	11483897	G	A	SNP	1185.44	14,19	21,15	Cla004840
	Chr10	11702326	11702326	A	G	SNP	5053.44	15,81	18,49	Cla004846
	Chr10	11745907	11745907	T	C	SNP	403.44	55,8	56,11	Cla004849
	Chr10	11899197	11899197	T	G	SNP	1506.44	19,25	23,16	Cla004855
	Chr10	11939546	11939546	A	G	SNP	1883.44	30,20	22,32	Cla004855(dist=40434),Cla004856(dist=1277)
	Chr10	12012228	12012228	A	-	Deletion	1758.18	26,42	23,43	Cla004860
	Chr10	12296250	12296250	T	A	SNP	3652.2	0,50	0,43	Cla001099
	Chr10	12296307	12296307	T	G	SNP	2864.2	0,34	1,34	Cla001099
	Chr10	12298334	12298334	G	A	SNP	965.44	46,17	20,16	Cla001100
	Chr10	12314339	12314339	T	C	SNP	664.44	27,8	21,13	Cla001102
	Chr10	12326606	12326606	C	T	SNP	1242.44	70,25	50,24	Cla001102
	Chr10	12327009	12327009	A	G	SNP	800.44	30,9	27,15	Cla001102
	Chr10	12327028	12327028	G	C	SNP	736.44	27,8	26,14	Cla001102
	Chr10	12417693	12417693	-	TA	Insertion	917.4	16,12	19,14	Cla001112
	Chr10	12487315	12487315	T	C	SNP	2802.44	46,45	61,44	Cla001114(dist=17105),Cla001115(dist=3333)
	Chr10	12535901	12535901	G	A	SNP	15611.2	0,189	0,195	Cla001117
	Chr10	13049096	13049096	-	A	Insertion	335.4	39,11	33,15	Cla002485
	Chr10	13618002	13618002	T	C	SNP	8583.44	144147	142,97	Cla001293
	Chr10	13843588	13843588	G	T	SNP	1687.44	27,31	28,16	Cla006494
	Chr10	13845851	13845851	A	G	SNP	1236.44	35,18	18,23	Cla006493
	Chr10	14010252	14010252	T	-	Deletion	306.4	28,14	33,13	Cla006485
	Chr10	14015721	14015721	C	A	SNP	14574.2	2174	1180	Cla006484
	Chr10	14015747	14015747	G	T	SNP	13366.2	0,159	0,170	Cla006484
	Chr10	14216722	14216722	T	C	SNP	16261.4	221271	246182	Cla006475
	Chr10	14455475	14455475	A	G	SNP	431.44	82,11	57,12	Cla006455
	Chr10	14456512	14456512	A	G	SNP	298.44	75,10	46,9	Cla006455
	Chr10	14508666	14508666	C	G	SNP	147.44	22,4	32,5	Cla006453
	Chr10	14657833	14657833	C	T	SNP	249.44	39,6	28,7	Cla006446
	Chr10	14657866	14657866	A	G	SNP	3749.44	23,50	22,50	Cla006446
	Chr10	14657896	14657896	G	C	SNP	3785.44	35,51	37,57	Cla006446
	Chr10	14727893	14727893	A	T	SNP	8402.2	559,0	302246	Cla006441
	Chr10	14729360	14729360	T	A	SNP	11400.2	0,118	0,146	Cla006441(dist=1296),Cla006440(dist=29642)
	Chr10	14729498	14729498	T	C	SNP	561.44	77,17	87,15	Cla006441(dist=1434),Cla006440(dist=29504)
	Chr10	14729532	14729532	A	C	SNP	522.44	24,16	25,6	Cla006441(dist=1468),Cla006440(dist=29470)
	Chr10	14936166	14936166	C	T	SNP	23846.4	629517	629324	Cla006429
	Chr10	14955409	14955409	G	A	SNP	2064.44	38,33	69,33	Cla006427
	Chr10	15151029	15151030	CT	-	Deletion	1119.4	4,18	13,20	Cla006418
	Chr10	15188818	15188818	A	G	SNP	1418.45	2,21	9,18	Cla006414
	Chr10	15216243	15216243	C	T	SNP	3321.44	151,68	112,43	Cla006411
	Chr10	15216273	15216273	-	AA	Insertion	678.4	148,16	100,19	Cla006411
	Chr10	15235699	15235699	C	G	SNP	1077.44	4,17	11,11	Cla006408
	Chr10	15243103	15243103	-	A	Insertion	64.83	17,6	28,0	Cla006407
	Chr10	15524190	15524190	T	C	SNP	5470.44	744178	681,89	Cla001306
	Chr10	15671233	15671234	TA	-	Deletion	2213.4	43,36	40,26	Cla001317
	Chr10	15673357	15673357	A	G	SNP	5396.44	21,83	28,59	Cla001317
	Chr10	15673697	15673697	C	T	SNP	1038.44	60,17	57,20	Cla001317
	Chr10	15679661	15679661	C	T	SNP	69.19	25,5	58,0	Cla001318
	Chr10	15727135	15727135	C	T	SNP	582.44	37,11	46,12	Cla017426(dist=4727),Cla017425(dist=5646)
	Chr10	15750666	15750666	C	T	SNP	1770.44	298,57	260,34	Cla017424
	Chr10	15752929	15752929	C	T	SNP	2774.44	243,61	208,51	Cla017424
	Chr10	15774702	15774702	A	T	SNP	857.44	15,13	16,14	Cla017422
	Chr10	15778745	15778745	T	C	SNP	2726.44	40,39	42,37	Cla017422
	Chr10	15849510	15849510	A	G	SNP	6697.44	43109	47,81	Cla017419
	Chr10	15853136	15853136	C	T	SNP	20048.2	0,235	0,258	Cla017419
	Chr10	15929715	15929715	-	A	Insertion	218.4	26,12	21,9	Cla017415(dist=13025),Cla017414(dist=5597)
	Chr10	15967263	15967263	G	A	SNP	305.44	28,7	16,5	Cla017412
	Chr10	15973468	15973468	G	C	SNP	936.44	91,21	79,15	Cla017411
	Chr10	16153742	16153742	A	G	SNP	60.19	20,4	31,0	Cla017397
	Chr10	16154198	16154198	T	G	SNP	535.3	155,26	156,0	Cla017397
	Chr10	16154704	16154704	T	C	SNP	613.44	130,21	100,16	Cla017397
	Chr10	16282009	16282009	C	T	SNP	2357.2	0,25	0,32	Cla017392
	Chr10	16421166	16421166	C	A	SNP	914.44	18,17	24,13	Cla017384
	Chr10	16422660	16422660	T	A	SNP	894.44	13,11	18,15	Cla017384
	Chr10	16780064	16780064	C	A	SNP	1411.44	17,23	30,19	Cla017362
	Chr10	16855823	16855823	C	A	SNP	229.44	44,7	53,8	Cla017355
	Chr10	17080573	17080573	-	T	Insertion	276.4	24,14	14,7	Cla017339
	Chr10	17132224	17132224	A	-	Deletion	1500.4	23,19	26,32	Cla017337(dist=3859),Cla017336(dist=19347)
	Chr10	17294629	17294629	A	C	SNP	275.44	30,7	30,5	Cla017327
	Chr10	17320187	17320187	A	G	SNP	102860	8111042	15191747	Cla017325
	Chr10	17325755	17325755	A	-	Deletion	2355.4	212101	201,85	Cla017324
	Chr10	17326889	17326889	C	A	SNP	29793.4	402476	403375	Cla017324
	Chr10	17327544	17327544	T	C	SNP	1230.44	14,16	18,19	Cla017324
	Chr10	17343529	17343529	G	A	SNP	3868.44	52,69	64,45	Cla017323
	Chr10	17422779	17422779	A	G	SNP	7186.44	46105	55,85	Cla017319
	Chr10	17436376	17436376	A	T	SNP	3855.44	23,58	23,43	Cla017317
	Chr10	17446304	17446304	T	C	SNP	12481.4	50182	69161	Cla017317
	Chr10	17523431	17523431	A	C	SNP	22524.4	204290	201311	Cla017311
	Chr10	17523462	17523462	C	T	SNP	27018.4	230336	238408	Cla017311
	Chr10	17533568	17533568	A	G	SNP	778.44	15,14	16,9	Cla017310
	Chr10	17536293	17536293	T	C	SNP	1965.44	12,30	18,24	Cla017310
	Chr10	17536521	17536521	C	T	SNP	2095.44	16,32	9,24	Cla017310
	Chr10	17536634	17536634	T	G	SNP	1268.44	10,22	16,15	Cla017310
	Chr10	17550203	17550203	A	C	SNP	4727.2	0,51	0,62	Cla017309
	Chr10	17556173	17556173	T	C	SNP	2916.44	18,30	18,51	Cla017309
	Chr10	17556324	17556324	C	T	SNP	1961.44	13,34	19,21	Cla017309
	Chr10	17556338	17556338	T	A	SNP	2118.44	17,32	19,25	Cla017309
	Chr10	17573296	17573296	A	G	SNP	1933.44	11,30	12,25	Cla017308
	Chr10	17578562	17578562	T	C	SNP	4376.44	42,66	33,53	Cla017307
	Chr10	17578663	17578663	C	G	SNP	17717.4	140270	138204	Cla017307
	Chr10	17626838	17626838	G	A	SNP	7006.44	90105	101,98	Cla017302
	Chr10	17632257	17632257	A	G	SNP	23825.2	3284	0,282	Cla017302
	Chr10	17656730	17656730	A	G	SNP	1829.44	14,25	15,26	Cla017301
	Chr10	17688710	17688710	A	G	SNP	5661.2	4,79	3,64	Cla017298
	Chr10	17689594	17689594	A	G	SNP	4554.44	28,56	46,64	Cla017298
	Chr10	17693492	17693492	C	T	SNP	4992.44	44,76	47,67	Cla017298
	Chr10	17734850	17734850	T	C	SNP	1474.44	19,21	20,20	Cla017293
	Chr10	17735619	17735619	T	C	SNP	1960.44	15,22	8,29	Cla017293
	Chr10	17747741	17747741	G	T	SNP	1778.44	37,29	25,23	Cla017292
	Chr10	17787632	17787632	T	C	SNP	1231.44	10,12	12,23	Cla017289
	Chr10	17787982	17787982	A	G	SNP	2338.44	28,32	14,29	Cla017289
	Chr10	17787997	17787997	T	C	SNP	2612.44	33,39	15,33	Cla017289
	Chr10	17789362	17789362	T	G	SNP	1362.44	6,14	5,23	Cla017289
	Chr10	17789872	17789872	C	T	SNP	1408.44	11,30	13,11	Cla017289
	Chr10	17820290	17820290	G	A	SNP	1316.44	6,14	10,23	Cla017285
	Chr10	17821543	17821543	C	A	SNP	18782.4	132289	112233	Cla017285
	Chr10	17998707	17998707	-	T	Insertion	239.4	29,8	32,12	Cla017270
	Chr10	18057546	18057546	T	A	SNP	156.19	31,7	34,0	Cla017266
	Chr10	18057644	18057644	A	-	Deletion	717.4	138,37	107,38	Cla017266
	Chr10	18060587	18060587	T	C	SNP	492.44	29,12	27,5	Cla017266
	Chr10	18093555	18093555	T	C	SNP	2043.44	20,20	16,37	Cla017260
	Chr10	18096475	18096475	T	C	SNP	1187.44	9,16	9,19	Cla017260
	Chr10	18143480	18143480	G	A	SNP	5221.44	116,85	70,63	Cla017256
	Chr10	18197476	18197476	-	T	Insertion	2262.4	11,33	13,36	Cla017249
	Chr10	18219994	18219994	C	T	SNP	5456.44	47,66	37,84	Cla017248
	Chr10	18220187	18220187	T	G	SNP	5965.44	49,77	30,85	Cla017248
	Chr10	18221550	18221550	G	C	SNP	1857.2	54,52	114,0	Cla017248
	Chr10	18227327	18227327	A	G	SNP	10162.4	99146	62141	Cla017248
	Chr10	18227662	18227662	A	G	SNP	4453.44	32,60	28,73	Cla017248
	Chr10	18484111	18484111	C	T	SNP	2623.44	26,38	8,32	Cla017223
	Chr10	18547766	18547766	T	A	SNP	2500.44	23,50	18,25	Cla017219
	Chr10	18559872	18559872	C	T	SNP	2806.44	50,40	26,39	Cla017217
	Chr10	19080388	19080388	C	T	SNP	1329.44	16,13	9,27	Cla017179
	Chr10	19133896	19133896	-	T	Insertion	150.4	16,7	18,6	Cla017177
	Chr10	19159890	19159890	-	A	Insertion	331.4	45,11	66,21	Cla017173
	Chr10	19466408	19466408	A	T	SNP	2196.2	0,29	0,23	Cla017147
	Chr10	19806748	19806748	A	G	SNP	1480.44	13,22	8,17	Cla017116
	Chr10	19842945	19842945	T	C	SNP	25665.4	323292	261405	Cla017113
	Chr10	19847902	19847902	-	A	Insertion	182.16	52,5	47,14	Cla017113
	Chr10	19870883	19870883	G	A	SNP	628.44	11,9	16,10	Cla017112
	Chr10	19885289	19885289	G	C	SNP	691.44	16,7	23,14	Cla017111
	Chr10	19916462	19916462	T	-	Deletion	300.4	14,7	20,11	Cla017107
	Chr10	19935558	19935558	G	C	SNP	2404.44	73,39	60,34	Cla017106
	Chr10	20033318	20033318	T	A	SNP	1889.44	47,35	54,22	Cla017097
	Chr10	20103077	20103077	T	C	SNP	1162.44	18,23	16,11	Cla017093
	Chr10	20105526	20105526	C	G	SNP	1305.44	19,25	17,12	Cla017093
	Chr10	20140246	20140246	G	T	SNP	2563.44	47,54	53,25	Cla017090
	Chr10	20143818	20143818	A	G	SNP	3421.44	87,71	79,33	Cla017090
	Chr10	20165716	20165716	T	C	SNP	1304.44	25,14	35,24	Cla017087
	Chr10	20171400	20171400	A	G	SNP	16206.4	342280	332204	Cla017086
	Chr10	20338431	20338431	G	A	SNP	802.44	10,11	10,11	Cla017072
	Chr10	20434251	20434251	A	G	SNP	68.19	27,0	21,4	Cla017063(dist=3493),Cla017062(dist=17639)
	Chr10	20460872	20460872	T	C	SNP	39036.4	599634	497525	Cla017061
	Chr10	20506716	20506716	C	T	SNP	1155.44	10,17	13,16	Cla017057
	Chr10	20516945	20516945	A	T	SNP	5088.44	36,50	48,93	Cla017056
	Chr10	20592716	20592716	T	G	SNP	3319.44	19,45	12,43	Cla017048
	Chr10	20602495	20602495	T	A	SNP	3419.44	16,48	13,45	Cla017047
	Chr10	20838359	20838359	T	G	SNP	1911.19	1,25	5,24	Cla017019
	Chr10	20839731	20839731	A	C	SNP	32138.4	65413	51432	Cla017019
	Chr10	21030739	21030739	C	T	SNP	56.19	23,4	37,0	Cla017009
	Chr10	21072071	21072071	-	A	Insertion	135.4	27,5	14,8	Cla017008
	Chr10	21175203	21175203	-	C	Insertion	1829.4	11,28	11,23	Cla017000
	Chr10	21364267	21364267	C	A	SNP	21879.4	353291	308327	Cla016981
	Chr10	21470135	21470135	G	-	Deletion	4212.4	34,54	36,66	Cla016972
	Chr10	21473984	21473984	G	T	SNP	1565.44	22,21	12,25	Cla016971
	Chr10	21570277	21570277	T	C	SNP	1025.44	9,12	7,17	Cla016959
	Chr10	21571317	21571317	T	C	SNP	1278.44	20,20	12,16	Cla016959
	Chr10	21571602	21571602	A	T	SNP	1030.44	18,17	10,14	Cla016959
	Chr10	21577793	21577793	G	T	SNP	1000.44	17,17	9,13	Cla016958
	Chr10	21586248	21586248	C	T	SNP	3959.44	31,62	31,49	Cla016957
	Chr10	21976969	21976969	-	T	Insertion	230.44	29,14	23,13	Cla002906
	Chr10	22008066	22008066	T	C	SNP	1216.44	72,26	61,25	Cla002903
	Chr10	22009729	22009729	G	A	SNP	3917.44	58,58	53,53	Cla002902
	Chr10	22014174	22014174	A	C	SNP	923.44	11,10	12,18	Cla002901
	Chr10	22028232	22028232	A	G	SNP	931.44	16,14	14,14	Cla002901(dist=6930),Cla002900(dist=3045)
	Chr10	22090721	22090721	T	C	SNP	3642.44	56,54	38,50	Cla002896
	Chr10	22274631	22274631	G	T	SNP	4868.2	1117	161,0	Cla002881
	Chr10	22276068	22276068	A	G	SNP	16925.4	305214	234266	Cla002881
	Chr10	22359043	22359043	G	A	SNP	37068.4	689492	466577	Cla002876
	Chr10	22359527	22359527	T	C	SNP	52.87	21,4	37,0	Cla002876
	Chr10	22395935	22395935	A	G	SNP	1595.44	29,21	24,24	Cla002873
	Chr10	22401374	22401374	T	C	SNP	1662.44	22,16	20,30	Cla002872
	Chr10	22402087	22402087	T	C	SNP	602.44	58,9	67,15	Cla002872
	Chr10	22402088	22402088	C	T	SNP	602.44	58,9	66,15	Cla002872
	Chr10	22402404	22402404	T	A	SNP	569.87	129,24	172,0	Cla002872
	Chr10	22402502	22402502	A	G	SNP	625.44	132,12	105,22	Cla002872
	Chr10	22403236	22403236	A	G	SNP	2815.44	51,41	42,43	Cla002872
	Chr10	22403566	22403566	G	A	SNP	3171.44	43,30	31,56	Cla002872
	Chr10	22407294	22407294	A	G	SNP	2264.44	49,25	26,43	Cla002871
	Chr10	22407963	22407963	T	A	SNP	930.44	52,24	71,15	Cla002871
	Chr10	22408061	22408061	A	G	SNP	466.19	59,0	66,19	Cla002871
	Chr10	22408964	22408964	G	A	SNP	886.44	12,11	7,14	Cla002871
	Chr10	22412670	22412670	A	G	SNP	1406.44	31,18	12,24	Cla002870
	Chr10	22412864	22412864	C	T	SNP	2946.2	0,28	0,41	Cla002870
	Chr10	22413021	22413021	C	T	SNP	2353.44	3,31	5,33	Cla002870
	Chr10	22413063	22413063	G	A	SNP	999.44	20,13	24,17	Cla002870
	Chr10	22413975	22413975	T	C	SNP	1068.44	43,15	67,22	Cla002870
	Chr10	22414346	22414346	G	A	SNP	1869.2	0,21	0,23	Cla002870
	Chr10	22422690	22422690	T	C	SNP	877.44	32,16	20,15	Cla002869
	Chr10	22422779	22422779	G	A	SNP	1115.44	20,12	13,19	Cla002869
	Chr10	22424184	22424184	T	C	SNP	42.19	38,0	18,3	Cla002869
	Chr10	22547709	22547709	G	A	SNP	1565.44	35,26	40,24	Cla017439
	Chr10	22558806	22558806	T	G	SNP	2634.2	0,35	0,29	Cla017441
	Chr10	22570231	22570231	A	G	SNP	61.32	26,2	19,4	Cla017441(dist=10534),Cla017442(dist=2346)
	Chr10	22605967	22605967	G	A	SNP	2773.2	0,34	1,34	Cla017445
	Chr10	22739352	22739352	G	T	SNP	2554.2	0,33	0,29	Cla017454
	Chr10	22746295	22746295	T	C	SNP	4305.2	0,58	0,43	Cla017455
	Chr10	22756877	22756877	G	T	SNP	27370.2	0,322	0,316	Cla017456
	Chr10	22831903	22831903	-	T	Insertion	659.4	49,21	46,20	Cla017463
	Chr10	22847484	22847484	A	T	SNP	5229.2	0,68	0,60	Cla017464
	Chr10	22903229	22903229	C	A	SNP	1487.44	30,23	48,26	Cla017468
	Chr10	23136608	23136608	C	A	SNP	3836.44	78,73	114,41	Cla017487
	Chr10	23149907	23149907	C	T	SNP	2510.44	68,45	88,34	Cla017487
	Chr10	23212633	23212633	C	A	SNP	5363.2	0,72	0,62	Cla017494
	Chr10	23216464	23216464	C	T	SNP	11011.2	0,141	0,121	Cla017494
	Chr10	23302266	23302266	C	A	SNP	2325.44	68,37	61,33	Cla017498
	Chr10	23326662	23326662	G	A	SNP	7254.44	137143	160,74	Cla017499
	Chr10	23348782	23348782	A	G	SNP	12407.2	0,159	0,141	Cla017501
	Chr10	23364848	23364848	A	G	SNP	844.44	10,15	12,9	Cla017503
	Chr10	23374028	23374028	A	G	SNP	843.44	9,13	14,13	Cla017505
	Chr10	23375144	23375144	C	T	SNP	829.44	28,14	21,11	Cla017505
	Chr10	23407848	23407848	A	G	SNP	79.87	48,0	29,5	Cla017508
	Chr10	23410624	23410624	C	G	SNP	17528.2	0,195	0,232	Cla017508
	Chr10	23422109	23422109	T	C	SNP	2692.2	0,30	0,38	Cla017509
	Chr10	23506955	23506955	A	G	SNP	8824.2	0,92	1120	Cla017515
	Chr10	23511244	23511244	T	A	SNP	8389.44	177139	237115	Cla017516
	Chr10	23511257	23511257	A	G	SNP	24775.2	0,282	0,306	Cla017516
	Chr10	23533629	23533629	A	G	SNP	1129.44	34,20	38,15	Cla017517(dist=1909),Cla017518(dist=12640)
	Chr10	23545955	23545955	G	C	SNP	793.44	12,12	10,13	Cla017518
	Chr10	23546442	23546442	T	C	SNP	2095.44	23,26	16,36	Cla017518
	Chr10	23773833	23773844	CCTGCTGACCAA	-	Deletion	1888.16	1,27	0,22	Cla017541
	Chr10	23812532	23812532	T	A	SNP	6852.2	0,89	0,77	Cla017547
	Chr10	23817463	23817463	T	C	SNP	122.19	25,6	32,0	Cla017547(dist=1164),Cla017548(dist=1527)
	Chr10	23819130	23819130	G	A	SNP	68.19	26,0	28,5	Cla017548
	Chr10	24276830	24276830	T	C	SNP	58.19	22,4	21,0	Cla017588
	Chr10	24311204	24311204	T	C	SNP	6266.44	83,65	106113	Cla017592
	Chr10	24315512	24315512	T	C	SNP	131.87	24,6	31,0	Cla017592
	Chr10	24416610	24416610	T	C	SNP	4052.2	0,49	0,50	Cla017604
	Chr10	24444677	24444677	C	T	SNP	1071.44	12,18	19,13	Cla017606
	Chr10	24956561	24956561	A	G	SNP	80.41	19,4	32,0	Cla017656
	Chr10	25103697	25103697	A	G	SNP	3832.44	448,91	398,70	Cla017673
	Chr10	25103911	25103911	G	T	SNP	28114.4	324407	354364	Cla017673
	Chr10	25104158	25104158	T	C	SNP	11883.4	326186	344156	Cla017673
	Chr10	25113985	25113985	G	T	SNP	2460.2	0,32	0,24	Cla017673
	Chr10	25114649	25114649	C	T	SNP	1379.19	490,73	391,0	Cla017673
	Chr10	25115179	25115179	G	C	SNP	2268.44	367,45	312,66	Cla017673
	Chr10	25366222	25366222	A	G	SNP	386.44	51,10	74,11	Cla017704(dist=15054),Cla017705(dist=6649)
	Chr10	25366409	25366409	C	A	SNP	9745.2	0,123	0,118	Cla017704(dist=15241),Cla017705(dist=6462)
	Chr10	25415279	25415279	C	T	SNP	1984.2	0,27	0,20	Cla017709
	Chr10	25433024	25433024	A	G	SNP	113.6	18,5	18,2	Cla017711
	Chr10	25567872	25567872	A	G	SNP	2210.44	25,31	19,32	Cla017718
	Chr10	25613710	25613710	A	G	SNP	10794.2	0,138	0,128	Cla017722
	Chr10	25652784	25652784	G	A	SNP	4627.2	0,58	0,57	Cla017727
	Chr10	25656412	25656412	C	T	SNP	7761.2	0,99	0,100	Cla017727
	Chr10	25661020	25661020	T	G	SNP	5206.2	0,60	1,65	Cla017728
	Chr10	25675304	25675304	G	A	SNP	3263.2	0,38	0,45	Cla017731
	Chr10	25698222	25698222	T	A	SNP	4161.2	0,45	0,54	Cla017732
	Chr10	25700856	25700856	T	G	SNP	2974.2	0,37	0,37	Cla017732
	Chr10	25701441	25701441	G	A	SNP	3120.2	0,45	0,34	Cla017732
	Chr10	25701835	25701835	G	A	SNP	3084.2	0,36	0,36	Cla017732
	Chr10	25721685	25721685	G	A	SNP	11749.2	0,161	0,117	Cla017734
	Chr10	25721817	25721817	T	C	SNP	14324.2	0,177	0,165	Cla017734
	Chr10	25759568	25759569	AG	-	Deletion	1275.17	2,24	1,22	Cla017740
	Chr10	25766755	25766755	G	C	SNP	3942.2	0,52	0,40	Cla017741
	Chr10	25815267	25815267	T	C	SNP	1851.2	0,22	0,22	Cla017746
	Chr10	25841627	25841627	A	T	SNP	4528.2	1,54	0,51	Cla017748
	Chr10	25873195	25873195	T	C	SNP	7570.2	0,95	0,91	Cla017753
	Chr10	25894186	25894186	C	T	SNP	2717.2	0,33	0,32	Cla017755
	Chr10	25901770	25901770	G	A	SNP	2630.2	0,32	0,33	Cla017756
	Chr10	25902748	25902748	G	A	SNP	2460.2	0,35	0,27	Cla017757
	Chr10	25933130	25933130	G	A	SNP	891.44	20,10	14,17	Cla017759(dist=1535),Cla017760(dist=6859)
	Chr10	25966387	25966387	A	C	SNP	2884.44	25,39	49,42	Cla017762
	Chr10	26004117	26004117	A	T	SNP	2830.44	111,38	85,51	Cla017769
	Chr10	26004118	26004118	T	C	SNP	2192.44	116,39	90,49	Cla017769
	Chr10	26009904	26009904	G	A	SNP	1358.44	26,13	14,25	Cla017770
	Chr10	26069570	26069570	G	A	SNP	2339.44	45,35	32,32	Cla017778
	Chr10	26087522	26087522	T	-	Deletion	699.4	19,16	11,9	Cla017781
	Chr10	26241426	26241426	C	-	Deletion	3311.16	0,53	0,44	Cla017799
	Chr10	26285831	26285875	CCGGCCCCCGCGGCGGGGCCGGTTGCCACGGACGGCGGTCCAGCC	-	Deletion	32798.2	3433	1365	Cla017802
	Chr10	26287470	26287470	-	A	Insertion	401.17	4,17	6,14	Cla017802
	Chr10	26440433	26440433	A	C	SNP	28585.4	536423	497382	Cla017820
	Chr10	26440542	26440542	A	T	SNP	29210.4	702404	670411	Cla017820
	Chr10	26440558	26440558	T	C	SNP	28086.4	670380	626385	Cla017820
	Chr10	26440694	26440694	-	CT	Insertion	358.4	56,18	68,13	Cla017820
	Chr10	26462567	26462567	G	A	SNP	1944.44	18,37	15,25	Cla017823
	Chr10	26468671	26468671	C	T	SNP	5864.44	43100	70,69	Cla017824
	Chr10	26469143	26469143	G	T	SNP	2060.44	66,34	65,29	Cla017824
	Chr10	26469178	26469178	G	T	SNP	6772.2	0,73	0,77	Cla017824
	Chr10	26469179	26469179	G	C	SNP	6772.2	0,72	0,77	Cla017824
	Chr10	26469401	26469401	C	T	SNP	6204.44	46,99	70,70	Cla017824
	Chr10	26469724	26469724	C	T	SNP	5949.44	42,94	61,75	Cla017824
	Chr10	26482233	26482233	T	C	SNP	1261.44	8,18	14,17	Cla017826
	Chr10	26527983	26527983	T	G	SNP	2265.44	8,40	18,23	Cla017830
	Chr10	26532564	26532564	A	G	SNP	14185.4	87207	102182	Cla017830(dist=4512),Cla017831(dist=1065)
	Chr10	26537418	26537418	T	A	SNP	1296.44	5,22	7,14	Cla017832
	Chr10	26537749	26537749	T	C	SNP	1663.44	11,29	13,19	Cla017832
	Chr10	26611251	26611251	G	A	SNP	1225.44	12,19	16,14	Cla017840
	Chr10	26611268	26611268	A	G	SNP	817.44	13,9	18,13	Cla017840
	Chr10	26612274	26612274	C	T	SNP	1202.44	12,18	16,15	Cla017840
	Chr10	26613091	26613091	A	G	SNP	1128.44	8,18	12,13	Cla017840
	Chr10	26625353	26625353	-	T	Insertion	2134.4	7,33	11,19	Cla017840(dist=10922),Cla017841(dist=2339)
	Chr10	26625377	26625377	A	C	SNP	3086.44	10,50	19,27	Cla017840(dist=10946),Cla017841(dist=2315)
	Chr10	26678237	26678237	A	G	SNP	4262.44	35,57	44,61	Cla017847
	Chr10	26684003	26684003	C	A	SNP	2998.2	0,36	0,35	Cla017847
	Chr10	26684014	26684014	T	A	SNP	3950.2	0,49	0,45	Cla017847
	Chr10	26711204	26711204	A	C	SNP	19933.4	343302	416288	Cla017849
	Chr10	26770937	26770937	C	T	SNP	1437.44	25,23	27,19	Cla017856
	Chr10	26773407	26773407	T	A	SNP	1977.44	30,30	23,27	Cla017857
	Chr10	26821254	26821254	T	C	SNP	2294.44	30,37	24,32	Cla017865
	Chr10	26821821	26821821	C	T	SNP	2344.44	31,37	35,33	Cla017865
	Chr10	26823076	26823076	G	A	SNP	3733.44	41,61	28,42	Cla017865
	Chr10	26875302	26875302	A	G	SNP	386.19	50,15	74,0	Cla017870
	Chr10	26929790	26929790	T	C	SNP	3316.44	64,56	68,45	Cla017879
	Chr10	26939312	26939312	G	A	SNP	1552.44	27,16	25,30	Cla017880
	Chr10	26943602	26943602	G	A	SNP	1019.44	10,15	23,16	Cla017880
	Chr10	26943820	26943820	C	T	SNP	1934.44	18,29	23,24	Cla017880
	Chr10	26964273	26964273	G	A	SNP	2399.44	19,36	22,33	Cla017883
	Chr10	26965680	26965680	T	-	Deletion	1842.4	41,40	53,47	Cla017883,Cla017884
	Chr10	27016107	27016107	T	C	SNP	1402.44	25,28	33,13	Cla017889
	Chr10	27046106	27046106	G	A	SNP	594.44	22,6	19,12	Cla017892
	Chr10	27064664	27064664	T	C	SNP	6597.44	132,85	126114	Cla017894
	Chr10	27088848	27088848	A	G	SNP	1424.2	7,15	1,23	Cla017898
	Chr10	27102957	27102957	T	G	SNP	1026.44	49,14	39,23	Cla017900
	Chr10	27127724	27127724	-	TC	Insertion	1027.4	15,18	6,18	Cla017901(dist=14888),Cla017902(dist=1222)
	Chr10	27180974	27180974	A	C	SNP	3679.44	19,66	22,38	Cla017909
	Chr10	27181847	27181847	A	C	SNP	3212.42	29,59	24,30	Cla017909
	Chr10	27189664	27189664	A	T	SNP	6133.44	56106	57,72	Cla017910
	Chr10	27203394	27203394	C	A	SNP	10473.4	66165	78118	Cla017913,Cla017914
	Chr10	27204024	27204024	A	T	SNP	28007.4	116469	163282	Cla017914
	Chr10	27265002	27265002	C	T	SNP	2292.44	49,40	51,32	Cla017925
	Chr10	27265607	27265607	T	G	SNP	1725.44	41,28	36,24	Cla017925
	Chr10	27285189	27285189	C	T	SNP	6939.44	138104	176104	Cla017927
	Chr10	27285467	27285467	G	A	SNP	4492.44	90,54	96,79	Cla017927
	Chr10	27348854	27348854	C	T	SNP	12106.4	199193	255175	Cla017934
	Chr10	27354531	27354531	-	C	Insertion	662.4	10,12	18,9	Cla017935
	Chr10	27395318	27395318	T	A	SNP	1150.44	10,23	17,10	Cla017939
	Chr10	27413661	27413661	G	A	SNP	3682.44	79,54	79,54	Cla017942
	Chr10	27414536	27414536	T	C	SNP	7953.44	131111	148120	Cla017942
	Chr10	27415626	27415626	-	T	Insertion	1035.44	40,21	40,29	Cla017942
	Chr10	27465646	27465646	T	-	Deletion	235.4	17,6	13,11	Cla017950
	Chr10	27482148	27482148	A	G	SNP	909.87	58,30	66,0	Cla017952
	Chr10	27482457	27482457	G	T	SNP	773.2	76,26	78,0	Cla017952
	Chr10	27484573	27484573	G	A	SNP	1312.2	0,32	36,0	Cla017953
	Chr10	27522498	27522498	A	G	SNP	106.87	26,0	17,5	Cla017961
	Chr10	27848444	27848444	C	G	SNP	729.44	17,8	19,14	Cla017996
	Chr10	28027143	28027143	C	G	SNP	2022.44	26,32	25,24	Cla018020
	Chr10	28062939	28062939	C	G	SNP	905.44	9,13	21,14	Cla018025
	Chr10	28062997	28062997	C	T	SNP	1254.44	8,17	20,17	Cla018025
	Chr10	28112689	28112689	T	-	Deletion	368.4	14,10	25,6	Cla018032
	Chr10	28119265	28119265	G	A	SNP	1001.2	19,26	45,0	Cla018032
	Chr10	28219731	28219731	T	C	SNP	1905.87	505,94	619,0	Cla018045
	Chr10	28283688	28283688	T	-	Deletion	114.4	17,4	12,8	Cla018059
	Chr11	773185	773185	T	C	SNP	3568.44	36,61	57,43	Cla006519
	Chr11	776137	776137	G	C	SNP	1812.44	32,33	48,26	Cla006519
	Chr11	776197	776197	C	-	Deletion	1528.4	23,31	37,16	Cla006519
	Chr11	776232	776232	A	G	SNP	1632.44	15,29	37,17	Cla006519
	Chr11	788870	788870	G	A	SNP	1000.44	24,22	37,11	Cla006520
	Chr11	790355	790355	C	T	SNP	893.44	17,18	36,10	Cla006520
	Chr11	791922	791922	A	G	SNP	830.44	20,19	41,6	Cla006520
	Chr11	821206	821206	T	C	SNP	2254.44	25,36	40,30	Cla006522
	Chr11	856136	856136	T	C	SNP	1366.44	14,22	19,16	Cla006524
	Chr11	871240	871240	T	C	SNP	77.19	24,0	22,5	Cla006525
	Chr11	957172	957172	C	T	SNP	2815.44	63,26	41,56	Cla006528
	Chr11	971644	971644	G	A	SNP	7329.44	65123	94,91	Cla006529
	Chr11	1007083	1007083	C	T	SNP	1297.44	47,23	26,18	Cla006531
	Chr11	1011759	1011759	A	G	SNP	2237.44	44,30	36,35	Cla006531(dist=1050),Cla006532(dist=24821)
	Chr11	1079643	1079643	T	C	SNP	4758.44	177,59	100,99	Cla006535
	Chr11	1081028	1081028	T	C	SNP	3323.44	110,46	80,62	Cla006535,Cla006536
	Chr11	1091143	1091143	A	G	SNP	785.44	37,7	19,18	Cla006537
	Chr11	1091724	1091724	T	C	SNP	955.44	24,9	8,20	Cla006537
	Chr11	1151219	1151219	G	A	SNP	4108.44	103,73	90,54	Cla006541,Cla006542
	Chr11	1281676	1281676	A	G	SNP	115.87	23,6	38,0	Cla006554
	Chr11	1287351	1287351	T	A	SNP	1390.44	11,19	12,22	Cla006555
	Chr11	1303321	1303321	A	G	SNP	4658.2	0,70	0,48	Cla006557
	Chr11	1319723	1319723	C	T	SNP	3835.44	116,45	58,65	Cla006559
	Chr11	1466964	1466964	G	T	SNP	5265.2	0,74	0,48	Cla006568
	Chr11	1641595	1641595	C	T	SNP	22447.2	0,264	0,276	Cla006579
	Chr11	1642997	1642997	G	C	SNP	12478.2	0,152	0,160	Cla006579
	Chr11	2033706	2033706	T	C	SNP	23542.2	0,287	0,270	Cla006607
	Chr11	2086229	2086229	T	C	SNP	3987.44	106,57	89,62	Cla006613
	Chr11	2086417	2086417	C	T	SNP	6372.44	204,92	158101	Cla006613
	Chr11	2086868	2086868	G	T	SNP	4691.44	97,61	66,69	Cla006613
	Chr11	2572202	2572202	A	T	SNP	1292.19	246,58	265,0	Cla011865
	Chr11	2602127	2602127	G	A	SNP	4863.2	0,62	2,56	Cla011867
	Chr11	3008351	3008351	C	A	SNP	476.44	23,8	20,8	Cla011895
	Chr11	3082531	3082531	T	C	SNP	7464.44	169,94	125120	Cla011903
	Chr11	3164351	3164351	C	G	SNP	239.04	23,8	29,0	Cla011908(dist=4545),Cla011909(dist=8296)
	Chr11	3271045	3271045	T	-	Deletion	351.44	19,8	33,19	Cla011909(dist=98012),Cla011910(dist=3226)
	Chr11	3283023	3283024	CT	-	Deletion	85.83	16,6	24,3	Cla011911
	Chr11	3287765	3287765	C	T	SNP	389.19	29,13	37,0	Cla011911
	Chr11	3318385	3318385	C	T	SNP	13537.2	0,150	0,151	Cla011918
	Chr11	3318397	3318397	C	T	SNP	13309.2	0,146	1146	Cla011918
	Chr11	3319392	3319392	G	T	SNP	315.19	24,10	20,0	Cla011918,Cla011919
	Chr11	3364301	3364301	G	A	SNP	374.19	32,12	34,0	Cla011921
	Chr11	3502918	3502918	T	G	SNP	3023.19	5,31	4,48	Cla011925
	Chr11	3682351	3682351	G	C	SNP	469.19	44,16	38,0	Cla011930
	Chr11	3691267	3691267	C	T	SNP	461.19	48,16	46,0	Cla011930
	Chr11	3797682	3797682	T	A	SNP	1497.44	33,19	24,24	Cla011936
	Chr11	3798368	3798368	C	A	SNP	241.19	46,10	37,0	Cla011936
	Chr11	3851737	3851737	G	T	SNP	338.19	35,14	37,0	Cla011938
	Chr11	4093726	4093726	A	G	SNP	550.19	43,18	45,0	Cla011946
	Chr11	4094485	4094485	C	G	SNP	5628.2	0,76	0,63	Cla011946
	Chr11	4217209	4217209	G	A	SNP	338.19	41,13	48,0	Cla011949
	Chr11	4217224	4217224	G	C	SNP	343.19	54,18	49,0	Cla011949
	Chr11	4349367	4349367	A	G	SNP	288.19	20,9	25,0	Cla011953
	Chr11	4570075	4570075	C	G	SNP	877.44	12,12	15,13	Cla011973
	Chr11	4701972	4701972	T	C	SNP	98.21	28,6	28,2	Cla011977
	Chr11	5027783	5027783	T	C	SNP	2966.44	68,44	45,43	Cla011990
	Chr11	5165911	5165911	A	G	SNP	765.44	24,10	37,14	Cla011996,Cla011997
	Chr11	6449059	6449059	T	C	SNP	267.19	115,16	83,0	Cla004149
	Chr11	6958490	6958491	TC	-	Deletion	15866.2	0,180	0,184	Cla003344
	Chr11	6958835	6958835	T	C	SNP	912.19	186,0	16,15	Cla003344
	Chr11	6958842	6958842	C	T	SNP	19206.2	0,444	3,28	Cla003344
	Chr11	7347151	7347151	T	G	SNP	9726.2	1135	1115	Cla003357
	Chr11	7435647	7435647	C	A	SNP	4052.2	0,48	0,49	Cla003358
	Chr11	8686838	8686838	T	G	SNP	5193.19	8,59	0,66	Cla007943
	Chr11	8986628	8986628	G	C	SNP	2443.19	6,21	0,41	Cla007927
	Chr11	8988743	8988743	A	G	SNP	1742.19	3,24	0,23	Cla007927
	Chr11	9313850	9313850	T	C	SNP	984.44	20,4	18,23	Cla007913
	Chr11	9320477	9320477	T	C	SNP	586.44	15,5	16,12	Cla007913(dist=5838),Cla007912(dist=70394)
	Chr11	9919770	9919770	C	T	SNP	1262.44	9,17	12,16	Cla007889
	Chr11	9923460	9923460	T	C	SNP	1184.44	11,27	20,10	Cla007889
	Chr11	9969932	9969932	G	A	SNP	1231.44	15,18	22,16	Cla007886
	Chr11	10045681	10045681	G	T	SNP	1441.44	17,23	25,19	Cla007883
	Chr11	10193366	10193366	A	T	SNP	3062.2	0,45	0,35	Cla007881
	Chr11	10489951	10489951	G	A	SNP	7067.2	1,83	0,89	Cla007874
	Chr11	10493281	10493281	G	A	SNP	3902.2	0,46	0,54	Cla007874
	Chr11	10496736	10496736	T	A	SNP	5805.2	0,66	0,72	Cla007874
	Chr11	10507141	10507141	A	C	SNP	4699.2	0,60	0,55	Cla007874
	Chr11	10511458	10511458	T	C	SNP	5643.19	7,64	0,74	Cla007874
	Chr11	10522799	10522799	C	A	SNP	2907.2	0,34	0,34	Cla007873
	Chr11	10570178	10570178	T	C	SNP	2230.19	10,30	0,31	Cla007871
	Chr11	10571057	10571057	T	C	SNP	3890.2	0,46	0,48	Cla007871
	Chr11	10659818	10659818	A	G	SNP	17709.4	442226	267303	Cla007870
	Chr11	10664174	10664174	C	T	SNP	1086.44	14,12	5,18	Cla007870(dist=2083),Cla007869(dist=2840)
	Chr11	10665163	10665163	T	A	SNP	490.44	26,5	11,10	Cla007870(dist=3072),Cla007869(dist=1851)
	Chr11	10987253	10987253	G	A	SNP	1351.44	46,15	32,28	Cla005742
	Chr11	11001050	11001050	T	G	SNP	915.44	35,8	23,21	Cla005743
	Chr11	11053864	11053864	A	G	SNP	3824.44	106,45	71,70	Cla005744
	Chr11	11054391	11054391	A	G	SNP	3045.44	114,39	72,54	Cla005744
	Chr11	11055405	11055405	-	G	Insertion	322.4	21,7	29,8	Cla005744
	Chr11	11154661	11154661	C	G	SNP	2749.19	5,35	0,34	Cla005752
	Chr11	11238159	11238199	GTGTAGGGTGGTTGGTGCTCGAACTCTCAGTGAGGGAGGTA	-	Deletion	3056.16	1,39	0,32	Cla005756
	Chr11	11242407	11242407	G	C	SNP	19859.2	33225	0,264	Cla005756
	Chr11	11243649	11243649	A	-	Deletion	7027.15	38108	0,104	Cla005756
	Chr11	11244170	11244170	C	T	SNP	7428.19	23,85	0,104	Cla005756
	Chr11	11413476	11413476	G	A	SNP	4187.19	12,47	0,59	Cla005761
	Chr11	11414125	11414125	G	T	SNP	2369.19	4,29	0,32	Cla005761
	Chr11	11415367	11415367	A	G	SNP	3524.19	7,40	0,46	Cla005761
	Chr11	11427817	11427817	A	T	SNP	7492.19	11,99	0,98	Cla005762
	Chr11	11429283	11429283	A	G	SNP	28447.2	58314	0,390	Cla005762
	Chr11	11431663	11431663	C	T	SNP	14175.2	43170	0,187	Cla005762
	Chr11	11432061	11432061	T	G	SNP	2123.2	1,28	0,25	Cla005762;Cla005763
	Chr11	11439754	11439754	G	A	SNP	4331.19	11,46	0,64	Cla005764
	Chr11	11443262	11443262	A	G	SNP	598.44	20,5	13,15	Cla005764
	Chr11	11957519	11957519	T	C	SNP	2162.44	17,33	39,26	Cla005783(dist=17262),Cla005784(dist=5577)
	Chr11	11958412	11958412	G	T	SNP	1189.44	9,14	17,19	Cla005783(dist=18155),Cla005784(dist=4684)
	Chr11	12074518	12074518	A	G	SNP	3396.44	42,53	47,41	Cla005790
	Chr11	12242662	12242662	A	T	SNP	2814.44	35,47	34,36	Cla005794(dist=1347),Cla005795(dist=1909)
	Chr11	12272977	12272977	G	T	SNP	2062.44	25,31	35,33	Cla005796
	Chr11	12785238	12785238	G	A	SNP	2065.19	12,26	1,28	Cla022762(dist=10173),Cla022763(dist=17934)
	Chr11	12803282	12803282	T	C	SNP	1491.73	4,21	2,18	Cla022763
	Chr11	13139837	13139837	A	G	SNP	4402.44	55,53	48,73	Cla022779
	Chr11	13248057	13248057	T	G	SNP	2472.44	30,38	26,35	Cla022784
	Chr11	13312675	13312675	C	T	SNP	4275.44	78,56	53,66	Cla022786
	Chr11	13314325	13314325	T	A	SNP	5671.44	121,81	101,90	Cla022786
	Chr11	13318894	13318894	G	A	SNP	4052.44	76,47	50,66	Cla022786
	Chr11	13318981	13318981	T	A	SNP	1304.44	41,16	24,22	Cla022786
	Chr11	13319032	13319032	-	A	Insertion	139.4	25,8	16,5	Cla022786
	Chr11	13616418	13616418	C	T	SNP	1614.2	0,22	0,20	Cla022801
	Chr11	13716607	13716607	-	T	Insertion	2875.4	297,85	388119	Cla022809
	Chr11	13922802	13922802	C	T	SNP	2812.44	52,26	29,53	Cla022815
	Chr11	13938667	13938667	T	-	Deletion	6721.4	66,82	47124	Cla022817
	Chr11	13958986	13958986	T	C	SNP	3592.44	60,43	46,54	Cla022819
	Chr11	14077478	14077478	G	A	SNP	1929.2	0,26	0,26	Cla022823
	Chr11	14451206	14451206	T	G	SNP	2581.2	0,24	0,42	Cla022833
	Chr11	14574436	14574436	A	G	SNP	69.19	29,0	17,4	Cla022841
	Chr11	14658879	14658879	C	A	SNP	1067.44	31,20	46,14	Cla022847
	Chr11	14730854	14730854	C	A	SNP	6553.2	0,82	1,74	Cla022854
	Chr11	14738066	14738066	G	T	SNP	4107.2	0,54	0,44	Cla022855
	Chr11	14893824	14893824	C	T	SNP	6383.2	0,75	0,79	Cla022863
	Chr11	14894179	14894179	T	C	SNP	7255.2	0,93	0,81	Cla022863
	Chr11	15073488	15073488	A	T	SNP	3059.2	0,30	0,45	Cla022870
	Chr11	15081991	15081991	T	C	SNP	3293.2	0,42	0,39	Cla022871
	Chr11	15084683	15084683	A	T	SNP	6891.2	0,81	0,83	Cla022871
	Chr11	15090675	15090675	T	A	SNP	10487.2	0,142	0,112	Cla022872
	Chr11	15093709	15093709	G	A	SNP	4846.2	1,59	0,63	Cla022872
	Chr11	15093835	15093835	G	A	SNP	3219.26	0,35	0,45	Cla022872
	Chr11	15098965	15098965	T	C	SNP	6089.2	0,78	0,67	Cla022873
	Chr11	15100112	15100112	C	T	SNP	6090.2	0,87	0,69	Cla022873
	Chr11	15101632	15101632	T	C	SNP	5161.2	0,67	0,55	Cla022873
	Chr11	15102093	15102093	G	A	SNP	5335.2	0,74	0,55	Cla022873
	Chr11	15102187	15102187	A	-	Deletion	3132.16	0,46	0,46	Cla022873
	Chr11	15160873	15160873	T	G	SNP	5177.2	0,54	0,72	Cla022875
	Chr11	15160979	15160979	-	T	Insertion	2145.16	0,24	0,42	Cla022875
	Chr11	15169802	15169802	T	C	SNP	1932.2	0,24	0,24	Cla022876
	Chr11	15200927	15200927	-	T	Insertion	94.4	32,3	38,9	Cla022878
	Chr11	15201092	15201092	C	T	SNP	9282.2	0,107	1127	Cla022878
	Chr11	15213865	15213865	C	T	SNP	25525.2	0,355	0,289	Cla022880
	Chr11	15224515	15224515	T	C	SNP	3318.2	0,49	0,31	Cla022881
	Chr11	15225022	15225022	T	C	SNP	2005.2	0,24	0,25	Cla022881
	Chr11	15252042	15252042	C	A	SNP	4291.2	0,50	0,47	Cla022883
	Chr11	15252044	15252044	A	C	SNP	4291.2	0,48	0,45	Cla022883
	Chr11	15270296	15270296	T	C	SNP	137.44	22,4	22,4	Cla022885
	Chr11	15322189	15322189	C	G	SNP	31861.2	0,423	0,351	Cla022892
	Chr11	15322545	15322545	A	G	SNP	27329.2	0,360	0,292	Cla022892
	Chr11	15327537	15327537	G	A	SNP	37914.2	0,493	0,441	Cla022892
	Chr11	15499644	15499644	-	TC	Insertion	525.44	11,15	13,12	Cla022909
	Chr11	15613302	15613302	A	G	SNP	281.44	69,13	126,10	Cla022919
	Chr11	15613339	15613339	A	T	SNP	1426.44	76,35	135,20	Cla022919
	Chr11	15615732	15615732	G	C	SNP	13293.4	82212	135136	Cla022919
	Chr11	15616892	15616892	G	T	SNP	22888.2	0,310	1266	Cla022919
	Chr11	15628487	15628487	G	T	SNP	7159.44	28123	70,64	Cla022919
	Chr11	15632290	15632290	T	C	SNP	1210.44	11,19	21,15	Cla022920
	Chr11	15634776	15634776	T	C	SNP	1925.44	19,24	35,31	Cla022920
	Chr11	15635830	15635830	C	T	SNP	1747.44	20,28	33,23	Cla022920
	Chr11	15635877	15635877	C	T	SNP	2908.44	28,47	44,30	Cla022920
	Chr11	15895701	15895701	A	G	SNP	114.3	60,0	49,7	Cla022951
	Chr11	15962193	15962193	T	-	Deletion	5425.16	0,87	0,59	Cla022962
	Chr11	15966482	15966482	G	A	SNP	1451.44	17,14	9,25	Cla022963
	Chr11	15967456	15967456	T	C	SNP	45484.4	724496	471756	Cla022963
	Chr11	15992312	15992312	T	C	SNP	8390.2	0,113	0,99	Cla022964
	Chr11	15999554	15999554	C	-	Deletion	1542.4	134,49	147,26	Cla022966
	Chr11	16043012	16043012	T	G	SNP	4252.2	0,45	0,60	Cla022970(dist=7652),Cla022971(dist=1582)
	Chr11	16060309	16060309	G	A	SNP	21233.2	1215	0,312	Cla022974(dist=5266),Cla022975(dist=1485)
	Chr11	16086142	16086142	T	-	Deletion	674.44	38,18	32,34	Cla022976
	Chr11	16086182	16086182	C	G	SNP	1216.44	75,12	51,31	Cla022976
	Chr11	16096063	16096063	G	T	SNP	571.44	20,6	11,12	Cla022978
	Chr11	16096777	16096777	T	C	SNP	1672.44	34,21	29,26	Cla022978
	Chr11	16121405	16121405	T	C	SNP	1286.44	65,18	35,23	Cla022979(dist=6366),Cla022980(dist=14136)
	Chr11	16123146	16123146	G	A	SNP	7769.87	17110	7,97	Cla022979(dist=8107),Cla022980(dist=12395)
	Chr11	16181246	16181246	T	C	SNP	97.87	24,5	25,0	Cla022984(dist=5123),Cla022985(dist=8512)
	Chr11	16207978	16207978	C	G	SNP	2604.2	0,37	0,28	Cla022986
	Chr11	16233514	16233514	T	C	SNP	3364.2	0,48	0,33	Cla022989
	Chr11	16386488	16386488	T	A	SNP	3039.2	0,37	0,43	Cla023004
	Chr11	16418305	16418305	A	G	SNP	2786.2	1,32	0,35	Cla023007
	Chr11	16449229	16449229	T	A	SNP	13010.2	0,175	0,155	Cla023010
	Chr11	16535128	16535128	C	T	SNP	2347.2	0,24	0,39	Cla023017
	Chr11	16537087	16537087	A	C	SNP	2876.2	0,33	1,39	Cla023017
	Chr11	16573895	16573895	A	G	SNP	1728.2	0,20	0,26	Cla023022
	Chr11	16578431	16578431	-	A	Insertion	644.44	101,29	112,31	Cla023023
	Chr11	16584322	16584322	A	G	SNP	155.19	50,3	25,7	Cla023024
	Chr11	16585310	16585310	A	-	Deletion	2578.16	4,48	0,43	Cla023024
	Chr11	16595192	16595192	A	G	SNP	6075.2	0,75	0,69	Cla023025
	Chr11	16719872	16719872	A	C	SNP	947.44	15,10	9,19	Cla023037
	Chr11	16793452	16793452	G	A	SNP	4979.2	0,63	0,56	Cla023043
	Chr11	16911962	16911962	G	A	SNP	1590.44	31,26	31,17	Cla023055
	Chr11	16911964	16911964	T	C	SNP	1590.44	30,26	31,17	Cla023055
	Chr11	16915619	16915619	A	G	SNP	4895.44	58,92	72,42	Cla023055
	Chr11	16917644	16917644	T	G	SNP	6314.44	84119	146,74	Cla023055
	Chr11	16917674	16917674	T	C	SNP	4881.44	77,83	120,55	Cla023055
	Chr11	16928645	16928645	G	A	SNP	918.44	7,14	13,12	Cla023057
	Chr11	16960807	16960807	T	C	SNP	973.44	7,21	15,6	Cla023060
	Chr11	16961916	16961916	A	C	SNP	1550.44	14,26	35,18	Cla023060
	Chr11	17125108	17125108	G	A	SNP	844.44	37,21	46,8	Cla023074
	Chr11	17125138	17125138	C	T	SNP	587.44	31,15	36,6	Cla023074
	Chr11	17192517	17192517	G	A	SNP	623.44	16,11	22,8	Cla023079
	Chr11	17657516	17657516	A	G	SNP	2134.44	21,46	28,16	Cla023122
	Chr11	17659054	17659054	A	T	SNP	1790.44	19,38	31,14	Cla023122
	Chr11	17661730	17661730	G	A	SNP	32505.2	1399	1330	Cla023123
	Chr11	17661738	17661738	A	G	SNP	31931.2	1360	0,317	Cla023123
	Chr11	17680812	17680812	G	T	SNP	2500.2	0,35	0,29	Cla023125(dist=3726),Cla023126(dist=10118)
	Chr11	17749140	17749140	-	T	Insertion	441.4	14,10	25,6	Cla023132
	Chr11	17752173	17752173	T	A	SNP	881.44	16,18	30,9	Cla023132
	Chr11	17752195	17752195	C	G	SNP	931.44	15,20	29,8	Cla023132
	Chr11	17755082	17755082	A	C	SNP	1904.44	23,31	40,24	Cla023133
	Chr11	17978215	17978215	A	G	SNP	2541.44	55,49	51,26	Cla023157
	Chr11	18097503	18097503	G	C	SNP	875.44	18,16	21,11	Cla023169
	Chr11	18102655	18102655	C	T	SNP	1065.44	20,27	29,10	Cla023170
	Chr11	18112955	18112955	G	A	SNP	403.44	13,7	14,6	Cla023170(dist=4870),Cla023171(dist=1251)
	Chr11	18119018	18119018	C	T	SNP	744.44	11,10	15,11	Cla023171
	Chr11	18184694	18184694	A	G	SNP	662.44	14,13	20,7	Cla023177
	Chr11	18184881	18184881	G	T	SNP	240.44	26,4	22,6	Cla023177
	Chr11	18199755	18199755	C	A	SNP	2144.44	61,38	68,39	Cla023179
	Chr11	18215701	18215701	T	C	SNP	1595.44	31,31	36,17	Cla023181
	Chr11	18215818	18215818	C	T	SNP	1588.44	21,32	20,15	Cla023181
	Chr11	18293020	18293020	T	A	SNP	2489.44	20,45	36,27	Cla023187
	Chr11	18293190	18293190	T	G	SNP	5115.44	59,87	85,63	Cla023187
	Chr11	18356586	18356586	T	C	SNP	2900.44	49,58	50,24	Cla023192
	Chr11	18356618	18356618	T	G	SNP	4396.44	83,85	91,40	Cla023192
	Chr11	18408395	18408395	T	A	SNP	840.44	13,8	29,17	Cla023198
	Chr11	18408900	18408900	C	A	SNP	893.44	13,13	20,16	Cla023198
	Chr11	18411021	18411021	G	A	SNP	1609.44	25,32	38,14	Cla023199
	Chr11	18438363	18438363	A	G	SNP	2733.44	70,46	64,38	Cla023202
	Chr11	18438590	18438590	A	G	SNP	2666.44	53,48	86,35	Cla023202
	Chr11	18438806	18438806	T	G	SNP	3177.43	57,61	73,32	Cla023202
	Chr11	18439338	18439338	A	G	SNP	2444.44	37,47	71,24	Cla023202
	Chr11	18527559	18527559	-	T	Insertion	1209.4	28,24	37,18	Cla023208(dist=22116),Cla023209(dist=4823)
	Chr11	18548495	18548495	G	T	SNP	1856.44	37,33	48,28	Cla023210
	Chr11	18560891	18560891	T	G	SNP	669.44	10,12	13,8	Cla023212
	Chr11	18563159	18563159	A	T	SNP	955.44	9,23	15,5	Cla023212
	Chr11	18566213	18566213	T	C	SNP	808.44	69,24	86,9	Cla023213
	Chr11	18570993	18570993	T	C	SNP	180.44	26,4	19,5	Cla023213
	Chr11	18572402	18572402	-	A	Insertion	66.15	18,7	29,2	Cla023214
	Chr11	18572650	18572650	G	C	SNP	1920.44	19,35	18,19	Cla023214
	Chr11	18575580	18575580	T	A	SNP	1727.44	11,30	25,18	Cla023214
	Chr11	18577049	18577049	T	C	SNP	1236.44	13,15	23,21	Cla023214
	Chr11	18589323	18589323	C	T	SNP	19834.4	143372	322189	Cla023215
	Chr11	18595338	18595338	A	G	SNP	17294.4	217315	317185	Cla023215
	Chr11	18602288	18602288	C	T	SNP	171908	16103089	27662070	Cla023217
	Chr11	18606662	18606662	C	T	SNP	2568.44	52,50	68,28	Cla023218
	Chr11	18659132	18659132	T	A	SNP	3271.44	22,68	44,23	Cla023222
	Chr11	18668971	18668971	C	T	SNP	2186.44	11,41	31,23	Cla023223
	Chr11	18670342	18670342	G	C	SNP	2707.44	15,56	34,22	Cla023223
	Chr11	18812576	18812576	A	G	SNP	87.87	28,6	31,0	Cla023238
	Chr11	19100972	19100972	T	C	SNP	262.87	37,0	20,13	Cla023263(dist=23410),Cla023264(dist=4029)
	Chr11	19108265	19108265	T	C	SNP	9559.44	219170	184103	Cla023265
	Chr11	19147413	19147413	A	-	Deletion	1580.4	26,40	35,26	Cla023268
	Chr11	19239684	19239684	-	T	Insertion	475.4	58,20	90,22	Cla023282
	Chr11	19334696	19334696	A	T	SNP	1473.44	41,26	71,19	Cla023292
	Chr11	19337454	19337454	T	C	SNP	1882.44	93,21	110,42	Cla023292
	Chr11	19337688	19337688	G	A	SNP	5016.44	49,83	85,58	Cla023292
	Chr11	19342860	19342860	A	T	SNP	1188.44	49,20	60,18	Cla023292(dist=3879),Cla023293(dist=4595)
	Chr11	19350977	19350977	A	G	SNP	117.37	18,6	31,0	Cla023293(dist=1643),Cla023294(dist=3903)
	Chr11	19360836	19360836	G	C	SNP	3516.44	45,54	68,50	Cla023295,Cla023296
	Chr11	19377143	19377143	G	A	SNP	8451.44	86154	132,87	Cla023299;Cla023300
	Chr11	19428294	19428294	A	G	SNP	3832.44	83,65	100,54	Cla023306
	Chr11	19513239	19513239	T	C	SNP	160.19	49,9	38,0	Cla023311
	Chr11	19542133	19542133	T	A	SNP	335.19	16,11	28,0	Cla023312
	Chr11	19704951	19704951	-	A	Insertion	76.83	17,6	25,0	Cla023335
	Chr11	19705154	19705154	C	T	SNP	2782.44	23,53	42,27	Cla023335
	Chr11	19720355	19720356	AG	-	Deletion	2845.4	38,49	65,27	Cla023337
	Chr11	19815153	19815153	A	G	SNP	776.44	19,12	13,12	Cla023341
	Chr11	19834320	19834320	A	G	SNP	5416.44	137,61	92100	Cla023342
	Chr11	19834542	19834542	A	G	SNP	5345.44	211,60	134104	Cla023342
	Chr11	19902507	19902507	A	T	SNP	1278.44	29,18	25,20	Cla023349
	Chr11	19904094	19904094	C	T	SNP	823.44	25,12	10,13	Cla023350
	Chr11	19905703	19905703	A	T	SNP	818.44	22,9	14,14	Cla023350
	Chr11	19914998	19914998	G	A	SNP	3706.44	56,45	48,55	Cla023352
	Chr11	19963972	19963972	T	C	SNP	1677.2	0,23	0,20	Cla023357(dist=7399),Cla023358(dist=3715)
	Chr11	19964129	19964129	A	T	SNP	2623.2	0,21	0,38	Cla023357(dist=7556),Cla023358(dist=3558)
	Chr11	19964130	19964130	A	C	SNP	2623.2	0,21	0,37	Cla023357(dist=7557),Cla023358(dist=3557)
	Chr11	19964167	19964167	T	C	SNP	2751.2	0,34	0,31	Cla023357(dist=7594),Cla023358(dist=3520)
	Chr11	19969710	19969710	G	C	SNP	7691.2	0,85	0,114	Cla023358
	Chr11	19975810	19975810	A	T	SNP	1904.44	17,33	29,19	Cla023359
	Chr11	20013989	20013989	A	G	SNP	1987.44	17,31	30,25	Cla023365
	Chr11	20031322	20031322	A	G	SNP	622.44	13,9	15,10	Cla023368
	Chr11	20032981	20032981	C	T	SNP	3065.2	0,50	0,25	Cla023368
	Chr11	20063907	20063907	A	C	SNP	2834.2	0,28	0,45	Cla023370
	Chr11	20075327	20075327	A	G	SNP	8776.2	0,111	0,101	Cla023372
	Chr11	20114423	20114423	G	A	SNP	20819.4	258329	336265	Cla023374(dist=14743),Cla023375(dist=2791)
	Chr11	20114504	20114504	C	T	SNP	20353.4	281344	362269	Cla023374(dist=14824),Cla023375(dist=2710)
	Chr11	20117812	20117812	C	T	SNP	4510.44	37,74	58,58	Cla023375
	Chr11	20132564	20132564	A	T	SNP	4747.44	70,83	83,61	Cla023376
	Chr11	20132677	20132677	G	A	SNP	6173.44	51103	82,77	Cla023376
	Chr11	20143555	20143555	G	A	SNP	9628.44	121173	148111	Cla023377
	Chr11	20145018	20145018	G	A	SNP	1479.44	20,26	20,17	Cla023377
	Chr11	20156832	20156832	G	A	SNP	3117.44	37,54	31,34	Cla023378
	Chr11	20159950	20159950	G	A	SNP	4890.44	43,79	60,65	Cla023378
	Chr11	20193873	20193873	A	G	SNP	14150.4	139213	186178	Cla023382
	Chr11	20196867	20196867	A	G	SNP	5765.44	54,90	85,71	Cla023382
	Chr11	20218198	20218198	A	G	SNP	1791.44	13,34	33,18	Cla023384
	Chr11	20242416	20242416	T	A	SNP	751.44	12,10	18,13	Cla023386
	Chr11	20250746	20250746	C	T	SNP	665.44	14,10	17,13	Cla023388
	Chr11	20277492	20277492	G	A	SNP	2433.44	36,56	37,21	Cla023391
	Chr11	20282933	20282933	A	G	SNP	1377.44	23,24	38,14	Cla023392
	Chr11	20282943	20282943	G	A	SNP	1489.44	24,25	37,16	Cla023392
	Chr11	20284186	20284186	A	G	SNP	1820.44	25,34	33,20	Cla023392
	Chr11	20288920	20288920	G	C	SNP	2211.44	28,35	29,27	Cla023392
	Chr11	20305614	20305614	A	T	SNP	1349.44	19,21	18,16	Cla023395
	Chr11	20308751	20308751	G	A	SNP	2007.44	21,26	28,33	Cla023395
	Chr11	20308850	20308850	C	G	SNP	1625.44	32,24	17,22	Cla023395
	Chr11	20366473	20366473	-	A	Insertion	259.4	38,13	53,13	Cla023402
	Chr11	20693545	20693545	T	C	SNP	1927.44	69,23	44,33	Cla023431
	Chr11	20693547	20693547	T	C	SNP	1927.44	69,22	44,31	Cla023431
	Chr11	20700688	20700688	G	A	SNP	1706.44	53,22	30,29	Cla023432
	Chr11	20709727	20709727	T	C	SNP	2153.44	42,26	26,33	Cla023432
	Chr11	20720767	20720767	T	C	SNP	2194.44	56,29	22,36	Cla023434
	Chr11	20721101	20721101	T	C	SNP	1503.44	50,20	39,25	Cla023434
	Chr11	20723222	20723222	T	C	SNP	2531.44	48,30	29,44	Cla023434
	Chr11	20804133	20804133	A	C	SNP	3335.2	0,37	0,44	Cla023446
	Chr11	20869871	20869871	C	G	SNP	4030.44	53,76	64,50	Cla023451
	Chr11	20875262	20875262	C	A	SNP	5330.44	59,99	67,54	Cla023452
	Chr11	20886316	20886316	C	T	SNP	794.44	12,14	11,10	Cla023454
	Chr11	20914857	20914857	A	G	SNP	1727.44	27,34	28,17	Cla023459
	Chr11	20915409	20915409	G	A	SNP	2523.44	25,38	27,34	Cla023459
	Chr11	20918066	20918066	A	G	SNP	1846.44	19,20	31,31	Cla023459
	Chr11	20919101	20919101	A	G	SNP	2831.44	33,49	43,33	Cla023459
	Chr11	20920610	20920610	G	C	SNP	3038.44	38,45	45,44	Cla023459
	Chr11	20936266	20936266	A	G	SNP	2009.44	20,39	37,18	Cla023462
	Chr11	20936615	20936615	T	C	SNP	1845.44	30,37	44,18	Cla023462
	Chr11	20942337	20942337	-	T	Insertion	105.17	24,2	18,9	Cla023463
	Chr11	20943625	20943625	T	G	SNP	1349.44	10,22	12,17	Cla023463
	Chr11	20946609	20946609	A	G	SNP	95.19	24,5	38,0	Cla023463,Cla023464
	Chr11	20946749	20946749	T	-	Deletion	51395.4	4681010	615723	Cla023463,Cla023464
	Chr11	20947267	20947267	C	G	SNP	82228.4	9241047	14711085	Cla023464
	Chr11	20947282	20947282	G	C	SNP	82115.4	9471055	15171081	Cla023464
	Chr11	20948321	20948321	-	G	Insertion	1044.4	10,23	17,13	Cla023464
	Chr11	20958436	20958436	T	C	SNP	1426.44	10,22	24,21	Cla023466
	Chr11	20960669	20960669	G	A	SNP	4406.44	37,77	48,44	Cla023467
	Chr11	20968745	20968745	G	T	SNP	2229.44	49,37	84,30	Cla023468
	Chr11	20968874	20968874	A	G	SNP	271.87	21,9	45,0	Cla023468
	Chr11	20969214	20969214	-	T	Insertion	185.19	46,14	47,4	Cla023468
	Chr11	20973273	20973273	T	C	SNP	1942.44	14,33	31,26	Cla023469,Cla023470
	Chr11	21001124	21001124	G	C	SNP	5822.2	1,64	0,75	Cla023476
	Chr11	21007937	21007938	AG	-	Deletion	1857.16	0,31	1,25	Cla023478
	Chr11	21009906	21009906	A	C	SNP	2125.2	0,31	0,23	Cla023478,Cla023479
	Chr11	21024678	21024678	C	A	SNP	4484.2	0,59	0,46	Cla023480
	Chr11	21042294	21042294	T	A	SNP	18120.2	1245	1194	Cla023483
	Chr11	21045318	21045318	C	A	SNP	2759.2	0,34	0,36	Cla023484
	Chr11	21052250	21052250	G	A	SNP	8039.2	0,105	0,94	Cla023485
	Chr11	21055953	21055953	T	C	SNP	2342.2	0,28	0,29	Cla023486
	Chr11	21081287	21081287	T	G	SNP	5160.2	0,69	0,60	Cla016414
	Chr11	21093090	21093090	C	A	SNP	1433.44	19,15	14,26	Cla016415
	Chr11	21094689	21094689	C	T	SNP	1304.44	19,16	9,22	Cla016415
	Chr11	21094898	21094898	A	G	SNP	1412.44	24,21	19,19	Cla016415
	Chr11	21095224	21095224	T	C	SNP	1698.44	28,22	17,26	Cla016415
	Chr11	21136218	21136218	T	C	SNP	6680.19	33,77	2,92	Cla016421
	Chr11	21155088	21155088	T	C	SNP	318.19	33,11	45,0	Cla016422
	Chr11	21170731	21170731	T	-	Deletion	9490.16	0,132	0,123	Cla016423
	Chr11	21171254	21171254	C	T	SNP	15949.2	2213	0,180	Cla016423
	Chr11	21171587	21171587	T	C	SNP	3096.2	0,42	0,40	Cla016423
	Chr11	21187111	21187111	G	C	SNP	6994.44	84111	81,88	Cla016425
	Chr11	21305112	21305112	G	A	SNP	555.44	19,7	18,14	Cla016435
	Chr11	21318351	21318351	C	G	SNP	10039.4	189120	146165	Cla016438(dist=1144),Cla016439(dist=10518)
	Chr11	21333497	21333497	T	C	SNP	3660.44	83,41	70,62	Cla016440
	Chr11	21333519	21333519	A	G	SNP	3967.44	88,44	71,68	Cla016440
	Chr11	21333861	21333861	G	A	SNP	4394.44	115,57	107,75	Cla016440
	Chr11	21338060	21338060	A	T	SNP	2440.44	62,34	37,44	Cla016441
	Chr11	21341341	21341341	T	C	SNP	1770.44	30,24	20,29	Cla016441
	Chr11	21341459	21341459	G	A	SNP	1039.44	32,18	22,18	Cla016441
	Chr11	21399620	21399620	C	G	SNP	798.44	30,11	13,12	Cla016445
	Chr11	21479089	21479089	-	A	Insertion	185.44	21,9	18,8	Cla016450
	Chr11	21486845	21486845	T	C	SNP	3897.44	97,57	72,59	Cla016451
	Chr11	21542942	21542942	C	-	Deletion	637.4	23,15	15,8	Cla016453
	Chr11	21584318	21584318	-	G	Insertion	8817.4	343145	247173	Cla016458
	Chr11	21610200	21610200	-	T	Insertion	294.4	32,10	31,13	Cla016461
	Chr11	21613078	21613078	-	A	Insertion	4001.16	0,45	0,54	Cla016462
	Chr11	21833567	21833567	G	A	SNP	5968.2	0,78	0,72	Cla016487
	Chr11	21852467	21852467	C	T	SNP	10786.2	0,115	0,150	Cla016488
	Chr11	21895501	21895501	T	C	SNP	768.44	48,11	26,16	Cla016492
	Chr11	21919887	21919887	A	G	SNP	97.87	21,5	43,0	Cla016495
	Chr11	21926001	21926001	T	C	SNP	1071.44	24,12	17,21	Cla016495
	Chr11	21968868	21968868	T	C	SNP	749.44	13,9	12,13	Cla016499
	Chr11	21980496	21980496	G	A	SNP	3691.2	0,42	0,45	Cla016500
	Chr11	21980669	21980669	T	G	SNP	2089.2	0,26	0,25	Cla016500
	Chr11	21982135	21982135	G	A	SNP	948.44	7,15	17,16	Cla016500
	Chr11	21982718	21982718	G	T	SNP	909.44	30,13	18,15	Cla016500
	Chr11	22017116	22017116	A	G	SNP	1107.44	12,16	16,14	Cla016502(dist=4600),Cla016503(dist=6721)
	Chr11	22109829	22109829	A	G	SNP	1495.44	30,15	18,32	Cla016508(dist=2678),Cla016509(dist=4723)
	Chr11	22116394	22116394	T	C	SNP	7892.2	0,87	0,98	Cla016509
	Chr11	22204500	22204500	A	T	SNP	1124.44	27,14	14,21	Cla016520
	Chr11	22205768	22205768	T	C	SNP	1922.44	40,22	26,37	Cla016520
	Chr11	22207468	22207468	A	T	SNP	1016.44	49,16	24,17	Cla016520
	Chr11	22209501	22209501	G	C	SNP	1715.44	25,28	17,20	Cla016520
	Chr11	22278292	22278292	-	T	Insertion	259.4	47,13	25,10	Cla016534
	Chr11	22404830	22404830	T	G	SNP	4049.44	46,50	35,62	Cla016546
	Chr11	22738360	22738360	C	A	SNP	1796.44	23,22	18,29	Cla016575
	Chr11	22762648	22762648	C	A	SNP	3462.2	0,48	1,36	Cla016577
	Chr11	22762734	22762734	A	T	SNP	1217.44	42,13	28,25	Cla016577
	Chr11	22793113	22793113	A	-	Deletion	614.4	41,27	37,15	Cla016580
	Chr11	22985088	22985088	G	A	SNP	1738.44	80,37	90,37	Cla016595
	Chr11	22985294	22985294	C	T	SNP	7089.44	23,98	16,92	Cla016595
	Chr11	22986415	22986415	T	G	SNP	3034.44	36,41	35,48	Cla016595
	Chr11	22996294	22996294	A	C	SNP	1971.44	34,28	43,30	Cla016596
	Chr11	22996438	22996438	T	C	SNP	3500.44	24,41	24,58	Cla016596
	Chr11	22997415	22997415	G	A	SNP	1586.44	85,29	92,26	Cla016596
	Chr11	22997621	22997621	C	T	SNP	4848.44	44,78	46,66	Cla016596
	Chr11	23087111	23087111	-	T	Insertion	127.15	61,5	46,14	Cla016603
	Chr11	23116203	23116203	C	T	SNP	2115.44	103,31	78,39	Cla016606
	Chr11	23117258	23117258	C	T	SNP	1283.44	57,17	56,25	Cla016606
	Chr11	23123790	23123790	T	C	SNP	1399.44	32,19	34,23	Cla016607
	Chr11	23128138	23128139	TG	-	Deletion	540.4	20,7	18,10	Cla016607(dist=4406),Cla016608(dist=14200)
	Chr11	23240253	23240253	A	G	SNP	9881.44	78161	76103	Cla016615
	Chr11	23304921	23304921	T	-	Deletion	936.4	19,23	11,20	Cla016619
	Chr11	23337605	23337605	G	A	SNP	26630.2	682,0	0,638	Cla016624
	Chr11	23379796	23379796	-	T	Insertion	2385.16	0,31	0,29	Cla016637(dist=1311),Cla016638(dist=5250)
	Chr11	23388452	23388452	G	A	SNP	3578.2	0,52	0,46	Cla016640
	Chr11	23430193	23430193	G	C	SNP	2634.2	0,25	0,42	Cla016644
	Chr11	23432233	23432233	G	C	SNP	4903.2	0,62	0,61	Cla016644
	Chr11	23433828	23433828	T	C	SNP	6362.2	0,90	0,69	Cla016644
	Chr11	23433975	23433975	C	T	SNP	7740.2	0,101	0,88	Cla016644
	Chr11	23444672	23444672	G	A	SNP	13433.2	0,176	0,141	Cla016645,Cla016646
	Chr11	23444758	23444758	A	T	SNP	4322.2	0,62	0,46	Cla016645,Cla016646
	Chr11	23444848	23444848	G	T	SNP	2561.2	0,30	0,34	Cla016645,Cla016646
	Chr11	23457277	23457277	G	A	SNP	4039.2	0,56	0,43	Cla016647(dist=1565),Cla016648(dist=5500)
	Chr11	23493903	23493903	G	A	SNP	1604.44	22,26	22,17	Cla016650
	Chr11	23493915	23493915	C	T	SNP	3850.2	0,52	0,38	Cla016650
	Chr11	23585234	23585234	C	T	SNP	1298.44	9,15	11,19	Cla016661
	Chr11	23591095	23591095	G	A	SNP	5454.44	63105	64,67	Cla016662
	Chr11	23599931	23599931	G	C	SNP	1886.44	22,33	10,19	Cla016663
	Chr11	23600324	23600324	A	G	SNP	1636.44	28,25	9,23	Cla016663
	Chr11	23608376	23608376	A	C	SNP	3403.44	32,57	29,38	Cla016664
	Chr11	23610130	23610130	G	A	SNP	2376.44	26,37	36,30	Cla016664
	Chr11	23623620	23623620	C	G	SNP	6348.44	111113	104,88	Cla016665
	Chr11	23630449	23630450	CT	-	Deletion	1018.4	18,19	15,21	Cla016668
	Chr11	23632568	23632568	C	A	SNP	5245.44	438135	462,80	Cla016668
	Chr11	23646594	23646594	C	T	SNP	817.44	67,18	62,14	Cla016670
	Chr11	23654506	23654506	T	C	SNP	518.19	55,17	78,0	Cla016671
	Chr11	23654507	23654507	T	A	SNP	518.19	55,17	37,0	Cla016671
	Chr11	23657417	23657417	A	G	SNP	196.19	50,10	74,0	Cla016671(dist=2632),Cla016672(dist=1094)
	Chr11	23659387	23659387	G	A	SNP	628.44	62,16	47,8	Cla016672
	Chr11	23669339	23669339	A	C	SNP	228.44	23,8	24,4	Cla016674
	Chr11	23669636	23669636	T	C	SNP	391.44	31,11	25,4	Cla016674
	Chr11	23677541	23677541	A	G	SNP	681.44	10,15	15,7	Cla016676
	Chr11	23681323	23681323	A	G	SNP	678.44	14,12	17,9	Cla016676
	Chr11	23686662	23686662	T	C	SNP	1201.44	47,17	34,19	Cla016677
	Chr11	23688951	23688951	G	A	SNP	1386.44	39,19	31,22	Cla016677
	Chr11	23689378	23689378	A	G	SNP	1280.44	42,14	26,24	Cla016677
	Chr11	23771105	23771105	A	G	SNP	4945.44	36,67	29,65	Cla016684
	Chr11	23771784	23771784	A	C	SNP	6766.44	62107	64,82	Cla016684
	Chr11	23771906	23771906	C	T	SNP	6681.44	33,93	39,89	Cla016684
	Chr11	23812032	23812032	T	G	SNP	4459.44	26,64	41,54	Cla016687(dist=4610),Cla016688(dist=2316)
	Chr11	23812237	23812237	T	G	SNP	2437.44	70,40	59,37	Cla016687(dist=4815),Cla016688(dist=2111)
	Chr11	23821268	23821268	G	A	SNP	2302.44	21,40	47,29	Cla016688
	Chr11	23856965	23856965	G	A	SNP	1741.44	14,16	13,30	Cla016690
	Chr11	23860177	23860177	A	T	SNP	893.44	16,12	14,14	Cla016690
	Chr11	23865629	23865629	G	A	SNP	1659.44	34,24	29,29	Cla016690
	Chr11	23867646	23867646	C	T	SNP	2840.44	23,43	35,36	Cla016690
	Chr11	23874713	23874713	G	A	SNP	728.44	10,12	15,9	Cla016691,Cla016692
	Chr11	23875712	23875712	G	A	SNP	2721.2	0,39	0,30	Cla016692
	Chr11	23877817	23877817	A	G	SNP	2617.2	0,30	0,31	Cla016692
	Chr11	23907216	23907216	C	T	SNP	2338.44	46,31	34,40	Cla016696
	Chr11	23932594	23932594	C	T	SNP	1757.44	93,26	50,31	Cla016699
	Chr11	23933400	23933400	A	G	SNP	4671.44	18,65	8,62	Cla016699
	Chr11	23955879	23955879	T	-	Deletion	1074.4	43,25	39,36	Cla016700
	Chr11	23980441	23980441	G	T	SNP	6628.2	1,87	0,77	Cla016702
	Chr11	24028676	24028676	T	C	SNP	1275.44	18,16	12,24	Cla016706
	Chr11	24034654	24034654	G	T	SNP	39946.4	1050543	735600	Cla016707
	Chr11	24038766	24038766	G	A	SNP	786.44	24,13	27,13	Cla016708(dist=1208),Cla016709(dist=7200)
	Chr11	24046176	24046176	A	T	SNP	1724.44	39,24	33,26	Cla016709
	Chr11	24067856	24067856	G	T	SNP	1085.44	21,22	13,12	Cla016712
	Chr11	24111402	24111402	A	T	SNP	1347.44	68,27	65,35	Cla016718,Cla016719
	Chr11	24201214	24201214	C	T	SNP	2458.44	36,38	27,33	Cla016729
	Chr11	24259434	24259434	A	G	SNP	1077.44	108,34	95,11	Cla016733
	Chr11	24269116	24269116	G	A	SNP	536.44	79,20	73,9	Cla016736
	Chr11	24281283	24281283	C	T	SNP	4661.19	554186	56,0	Cla016738
	Chr11	24296689	24296689	C	A	SNP	1638.19	159,65	47,0	Cla016738(dist=15314),Cla016739(dist=10496)
	Chr11	24296889	24296889	T	C	SNP	690.19	61,22	47,0	Cla016738(dist=15514),Cla016739(dist=10296)
	Chr11	24296892	24296892	G	A	SNP	690.19	60,21	47,0	Cla016738(dist=15517),Cla016739(dist=10293)
	Chr11	24315237	24315237	C	A	SNP	1376.44	30,18	20,21	Cla016742
	Chr11	24368523	24368523	C	T	SNP	6320.44	14,77	7,88	Cla016745
	Chr11	24417747	24417747	-	A	Insertion	578.4	36,12	24,17	Cla016747
	Chr11	24474486	24474486	G	A	SNP	1157.44	30,15	18,19	Cla016752
	Chr11	24475341	24475341	G	A	SNP	671.44	24,13	18,8	Cla016752
	Chr11	24475646	24475646	C	G	SNP	695.44	16,8	11,12	Cla016752
	Chr11	24544241	24544241	T	-	Deletion	604.4	76,29	62,36	Cla016758
	Chr11	24544794	24544794	G	T	SNP	2840.2	1,45	2,58	Cla016758
	Chr11	24722903	24722903	A	G	SNP	193.44	26,4	20,6	Cla016775
	Chr11	24801123	24801123	A	G	SNP	3725.44	16,39	7,56	Cla016783
	Chr11	24811029	24811029	C	T	SNP	2569.44	15,32	8,37	Cla016784
	Chr11	25325218	25325218	T	C	SNP	2050.44	51,32	57,29	Cla016835
	Chr11	25331222	25331222	G	T	SNP	12735.4	331178	265219	Cla016836
	Chr11	25412677	25412677	A	G	SNP	50.84	25,0	18,4	Cla016847
	Chr11	25437201	25437201	G	T	SNP	2663.2	0,30	0,40	Cla016850
	Chr11	25668855	25668855	-	A	Insertion	144.64	25,2	29,12	Cla016878(dist=1289),Cla016879(dist=1159)
	Chr11	25706451	25706451	G	A	SNP	1933.44	61,34	60,25	Cla016880
	Chr11	25708671	25708671	T	C	SNP	2326.44	62,39	54,29	Cla016880
	Chr11	25850675	25850675	T	A	SNP	5397.44	14,79	9,65	Cla016897(dist=2445),Cla016898(dist=3807)
	Chr11	26004285	26004285	A	C	SNP	594.44	13,7	9,12	Cla016908
	Chr11	26066514	26066514	-	T	Insertion	285.4	29,14	32,9	Cla016915
	Chr11	26402331	26402331	-	T	Insertion	53.5	32,3	16,5	Cla016941
	Chr11	26431715	26431715	G	T	SNP	32408.4	133408	88458	Cla016943
	Chr11	26438450	26438450	T	C	SNP	16599.4	78238	26210	Cla016945
	Chr11	26534216	26534216	T	C	SNP	1209.44	7,15	12,19	Cla016953
	Chr11	26729606	26729606	A	T	SNP	7366.44	189101	168118	Cla001900
	Chr11	26742779	26742779	A	C	SNP	1466.44	31,17	19,25	Cla001898(dist=2708),Cla001897(dist=2594)
	Chr11	26748012	26748012	G	T	SNP	614.44	31,5	23,16	Cla001897
	Chr11	26782770	26782770	C	T	SNP	6031.44	28,86	10,81	Cla001893
	Chr11	26792139	26792139	T	C	SNP	1845.44	10,21	5,33	Cla001892
	Chr11	26795106	26795106	A	G	SNP	3201.49	14,41	7,43	Cla001892
	Chr11	26809637	26809637	G	A	SNP	3130.44	17,45	12,42	Cla001891
	Chr11	26845849	26845849	C	A	SNP	6693.44	226,99	181105	Cla001890
	Chr11	26845932	26845932	A	T	SNP	7689.44	222111	185120	Cla001890
	Chr11	26846930	26846930	C	T	SNP	3843.44	97,61	81,57	Cla001890
	Chr11	27009757	27009757	A	G	SNP	165.19	118,0	54,11	Cla001880(dist=3002),Cla001879(dist=2906)
	Chr2	146697	146697	T	-	Deletion	1159.68	10,32	2,19	Cla007664
	Chr2	150137	150137	T	-	Deletion	1149.4	9,23	15,34	Cla007664
	Chr2	164434	164434	G	A	SNP	1540.19	5,18	1,24	Cla007665
	Chr2	165115	165115	C	T	SNP	1789.33	3,27	1,20	Cla007665
	Chr2	165926	165926	G	T	SNP	1865.64	3,25	3,24	Cla007665
	Chr2	236205	236205	C	G	SNP	24530.2	0,255	0,292	Cla007671
	Chr2	236208	236208	C	T	SNP	24469.2	0,249	0,287	Cla007671
	Chr2	289448	289448	-	A	Insertion	244.44	16,10	21,8	Cla007677
	Chr2	400239	400239	C	A	SNP	788.44	29,14	17,12	Cla007692
	Chr2	439949	439949	C	T	SNP	96.19	25,5	27,0	Cla007698
	Chr2	461393	461393	C	T	SNP	304.44	29,5	21,7	Cla007701
	Chr2	669714	669714	A	-	Deletion	113.4	15,6	19,5	Cla007728
	Chr2	713560	713560	G	T	SNP	2070.44	46,29	36,31	Cla007732
	Chr2	720738	720738	G	A	SNP	2862.44	91,37	74,49	Cla007733
	Chr2	722787	722787	G	A	SNP	2236.44	64,36	46,33	Cla007733
	Chr2	765552	765552	T	-	Deletion	3660.44	323172	282150	Cla007741
	Chr2	928947	928947	A	G	SNP	11773.4	729162	571251	Cla007755
	Chr2	929216	929216	C	T	SNP	3244.44	414,53	310,83	Cla007755
	Chr2	933417	933417	T	C	SNP	1007.44	46,9	27,24	Cla007756
	Chr2	959390	959390	C	G	SNP	336.44	26,6	22,8	Cla007758
	Chr2	963281	963281	C	G	SNP	608.44	18,8	19,14	Cla007759
	Chr2	965084	965084	C	G	SNP	668.44	26,8	16,12	Cla007759
	Chr2	966079	966079	G	C	SNP	925.44	8,12	6,14	Cla007759
	Chr2	977128	977128	C	T	SNP	523.44	35,7	23,12	Cla007760
	Chr2	1022869	1022869	G	T	SNP	1663.44	99,23	61,36	Cla007763
	Chr2	1065781	1065781	A	G	SNP	125.87	51,8	50,0	Cla007766
	Chr2	1467238	1467238	-	GT	Insertion	4593.16	0,61	0,41	Cla007802
	Chr2	2032183	2032183	C	G	SNP	33954.2	1447	0,420	Cla007861
	Chr2	2128415	2128415	C	G	SNP	1245.44	30,17	36,21	Cla015625
	Chr2	2128585	2128585	G	A	SNP	1002.44	33,20	31,11	Cla015625
	Chr2	2166790	2166790	T	C	SNP	445.04	42,3	22,16	Cla015627
	Chr2	2186231	2186231	A	T	SNP	410.44	39,5	38,13	Cla015629
	Chr2	2264876	2264876	C	T	SNP	957.44	22,12	16,17	Cla015638
	Chr2	2375311	2375311	T	G	SNP	3570.44	92,49	78,58	Cla015652
	Chr2	2391044	2391044	G	A	SNP	661.44	28,7	28,14	Cla015654
	Chr2	2479298	2479298	G	T	SNP	192.41	66,11	55,0	Cla015668
	Chr2	2479391	2479391	G	A	SNP	146.23	47,8	52,0	Cla015668
	Chr2	2576423	2576423	T	C	SNP	585.44	22,8	23,14	Cla015683
	Chr2	2579108	2579108	C	T	SNP	1078.44	19,12	26,19	Cla015683
	Chr2	2643020	2643020	G	A	SNP	245.44	28,3	18,7	Cla015692
	Chr2	2689683	2689683	T	A	SNP	583.44	93,21	100,12	Cla015696
	Chr2	2737206	2737206	-	T	Insertion	183.44	19,7	16,7	Cla015702
	Chr2	2835237	2835242	GCGGTT	-	Deletion	2224.16	1,30	1,28	Cla015710
	Chr2	2839628	2839629	CT	-	Deletion	910.4	159,34	122,33	Cla015710
	Chr2	2994113	2994113	A	C	SNP	767.44	18,14	19,11	Cla015724
	Chr2	3407377	3407378	AG	-	Deletion	11745.2	0,124	0,139	Cla015774
	Chr2	3535790	3535790	T	G	SNP	3653.2	0,55	0,32	Cla015789
	Chr2	3535808	3535808	A	G	SNP	3345.2	0,48	0,31	Cla015789
	Chr2	3900168	3900168	-	A	Insertion	631.4	38,25	32,19	Cla015823
	Chr2	4054639	4054639	A	-	Deletion	516.4	22,10	34,26	Cla015838
	Chr2	4079857	4079857	A	T	SNP	2590.44	79,38	93,44	Cla015841
	Chr2	4327080	4327080	A	G	SNP	58.19	25,0	25,4	Cla015872
	Chr2	4350047	4350047	C	A	SNP	1014.44	54,9	44,28	Cla015874
	Chr2	4369301	4369301	A	G	SNP	746.44	25,9	17,13	Cla015875
	Chr2	4385204	4385204	G	A	SNP	8141.44	376,99	255161	Cla015877
	Chr2	4463362	4463362	A	G	SNP	5034.44	243,64	122101	Cla015883
	Chr2	4463513	4463513	A	-	Deletion	548.4	30,10	14,13	Cla015883
	Chr2	4469965	4469965	G	C	SNP	452.44	22,3	15,12	Cla015884
	Chr2	4505300	4505300	G	T	SNP	7796.2	0,113	0,76	Cla015886(dist=2888),Cla015887(dist=4780)
	Chr2	4615318	4615318	T	C	SNP	1976.2	2,28	1,24	Cla015896
	Chr2	4818449	4818449	T	-	Deletion	613.4	12,14	15,12	Cla015913
	Chr2	4821270	4821270	G	A	SNP	3101.44	56,50	68,41	Cla015913
	Chr2	5311521	5311521	C	A	SNP	1974.2	0,24	0,25	Cla015943
	Chr2	5320992	5320992	A	G	SNP	1887.44	14,18	13,27	Cla015944
	Chr2	5320995	5320995	T	C	SNP	1948.44	13,20	13,30	Cla015944
	Chr2	5321184	5321184	C	A	SNP	2372.44	5,36	9,26	Cla015944
	Chr2	5353614	5353614	A	G	SNP	220.44	27,6	27,5	Cla015947
	Chr2	5377927	5377927	A	G	SNP	1779.44	6,27	6,23	Cla015950
	Chr2	5497635	5497635	A	G	SNP	619.19	264,0	220,38	Cla015963
	Chr2	5525904	5525904	A	G	SNP	2615.44	505,78	487,81	Cla015965
	Chr2	5526010	5526010	T	A	SNP	19367.4	42268	56204	Cla015965
	Chr2	5526011	5526011	T	A	SNP	18210.4	45264	57208	Cla015965
	Chr2	5723284	5723284	C	A	SNP	56786.4	20121034	1651948	Cla015978
	Chr2	5759487	5759487	C	T	SNP	4632.44	127,75	105,68	Cla015980
	Chr2	5773724	5773724	C	T	SNP	6828.44	126113	69,81	Cla015982
	Chr2	5806349	5806349	T	C	SNP	6706.44	58104	66,79	Cla015984
	Chr2	5806861	5806861	A	G	SNP	1315.44	7,15	5,22	Cla015984
	Chr2	5823254	5823254	-	A	Insertion	402.4	28,17	32,15	Cla015987
	Chr2	5850534	5850534	T	C	SNP	183.44	28,6	39,5	Cla015988(dist=1013),Cla015989(dist=1050)
	Chr2	5862174	5862174	G	T	SNP	1421.2	51,0	1,36	Cla015990
	Chr2	6095287	6095287	-	A	Insertion	853.4	115,32	99,34	Cla016003
	Chr2	6121200	6121200	C	T	SNP	548.44	37,17	44,5	Cla016006
	Chr2	6221687	6221687	C	T	SNP	9234.44	58105	17149	Cla016012
	Chr2	6391571	6391571	-	T	Insertion	1032.44	151,68	162,63	Cla016024
	Chr2	6847189	6847189	A	G	SNP	5524.19	6,73	1,65	Cla016051
	Chr2	7337799	7337799	C	A	SNP	1601.44	164,51	163,20	Cla016086
	Chr2	7354855	7354855	T	C	SNP	317.44	26,7	21,6	Cla016087
	Chr2	7734197	7734197	C	A	SNP	436.32	51,17	61,0	Cla001250
	Chr2	7756500	7756500	A	G	SNP	78.87	21,4	25,0	Cla001251
	Chr2	7808963	7808963	A	C	SNP	66.19	24,4	39,0	Cla001254
	Chr2	8148957	8148957	G	A	SNP	15605.2	0,205	0,171	Cla001611
	Chr2	8805343	8805343	A	-	Deletion	473.4	11,20	17,8	Cla006761
	Chr2	9956400	9956400	G	T	SNP	585.19	90,22	88,0	Cla006819
	Chr2	9956981	9956981	A	G	SNP	729.19	59,23	91,0	Cla006819
	Chr2	9960921	9960921	G	A	SNP	271.19	39,11	34,0	Cla006819
	Chr2	9961721	9961721	A	T	SNP	733.28	54,23	48,3	Cla006819
	Chr2	10030765	10030765	T	C	SNP	189.19	43,9	48,0	Cla006822
	Chr2	10039711	10039711	G	T	SNP	388.87	38,17	59,0	Cla006823
	Chr2	11476618	11476618	G	A	SNP	2035.44	6,28	5,26	Cla010483
	Chr2	11925535	11925535	C	G	SNP	10043.2	0,119	0,142	Cla010499(dist=16381),Cla010500(dist=17040)
	Chr2	12326916	12326916	A	G	SNP	1931.19	6,23	0,25	Cla010521
	Chr2	12361309	12361309	C	T	SNP	2387.44	47,29	28,39	Cla010525
	Chr2	12776989	12776989	C	T	SNP	232.87	76,12	96,0	Cla003707
	Chr2	12777878	12777878	A	G	SNP	269.19	68,12	59,0	Cla003707
	Chr2	12777880	12777880	G	A	SNP	269.19	68,12	59,0	Cla003707
	Chr2	14038735	14038735	C	T	SNP	2369.2	0,23	0,35	Cla001407
	Chr2	14201818	14201818	-	T	Insertion	143.4	17,5	16,7	Cla003093
	Chr2	14919210	14919210	A	G	SNP	109.19	15,5	24,0	Cla003112
	Chr2	14943468	14943468	G	A	SNP	621.44	9,15	20,5	Cla003113
	Chr2	15084998	15084998	A	G	SNP	114.44	31,4	18,4	Cla002115
	Chr2	16910987	16910987	T	-	Deletion	362.4	38,15	35,13	Cla002561(dist=2464),Cla002562(dist=10073)
	Chr2	20718035	20718035	T	C	SNP	6191.44	310100	260,98	Cla001677
	Chr2	20718762	20718762	G	A	SNP	16293.4	214222	211216	Cla001677
	Chr2	20718786	20718786	G	A	SNP	17609.4	295245	267206	Cla001677
	Chr2	20722071	20722071	T	C	SNP	10251.4	332153	304138	Cla001677
	Chr2	20722078	20722078	T	C	SNP	10617.4	332156	297143	Cla001677
	Chr2	20789294	20789294	T	C	SNP	140.87	56,9	92,0	Cla020308
	Chr2	21205188	21205188	T	-	Deletion	418.4	39,16	43,17	Cla020286
	Chr2	21408584	21408584	T	C	SNP	4319.2	0,52	0,48	Cla020273
	Chr2	21633601	21633601	-	T	Insertion	92.83	42,0	32,8	Cla020254(dist=9551),Cla020253(dist=1027)
	Chr2	21913881	21913882	CT	-	Deletion	198.4	24,7	19,5	Cla020230
	Chr2	23417267	23417267	C	A	SNP	2238.2	0,34	0,23	Cla020127
	Chr2	23420754	23420754	T	-	Deletion	293.4	26,10	20,10	Cla020127
	Chr2	23782496	23782496	C	T	SNP	327.44	14,9	29,4	Cla020098
	Chr2	23792565	23792565	A	T	SNP	505.44	52,17	42,5	Cla020097
	Chr2	23796264	23796264	-	TT	Insertion	269.48	32,11	42,4	Cla020096
	Chr2	23799796	23799796	G	T	SNP	932.44	38,10	38,22	Cla020096
	Chr2	23803123	23803123	G	C	SNP	243.87	21,8	39,0	Cla020096
	Chr2	23803673	23803673	C	G	SNP	1883.44	17,33	26,17	Cla020096
	Chr2	23816597	23816597	-	T	Insertion	1663.4	24,40	48,25	Cla020095
	Chr2	23820945	23820945	C	T	SNP	538.44	36,12	47,8	Cla020094
	Chr2	23838364	23838364	C	G	SNP	1650.44	17,31	44,17	Cla020093(dist=4398),Cla020092(dist=8943)
	Chr2	23847546	23847546	A	G	SNP	2713.44	22,53	38,25	Cla020092
	Chr2	23847721	23847721	T	C	SNP	825.19	49,24	65,0	Cla020092
	Chr2	23854679	23854679	A	T	SNP	247.19	16,8	31,0	Cla020091
	Chr2	23910501	23910501	A	G	SNP	957.44	22,15	33,14	Cla020086
	Chr2	23913974	23913974	A	C	SNP	2085.44	20,40	21,18	Cla020085
	Chr2	23919385	23919385	C	A	SNP	385.44	20,5	18,9	Cla020084
	Chr2	23928499	23928499	G	A	SNP	7247.44	111,90	103110	Cla020083
	Chr2	23933189	23933189	T	C	SNP	2043.44	51,30	50,32	Cla020082
	Chr2	23934370	23934370	G	A	SNP	2485.44	81,34	75,40	Cla020082
	Chr2	24018337	24018337	C	T	SNP	1174.44	44,33	59,8	Cla020081
	Chr2	24018543	24018543	C	T	SNP	1316.37	69,41	88,0	Cla020081
	Chr2	24021810	24021810	G	T	SNP	2413.44	81,61	111,19	Cla020081
	Chr2	24028100	24028100	G	T	SNP	2243.44	152,73	172,16	Cla020080
	Chr2	24028136	24028136	C	T	SNP	2673.44	156,78	181,21	Cla020080
	Chr2	24044642	24044642	G	T	SNP	2600.2	0,32	0,31	Cla020078
	Chr2	24157618	24157618	G	A	SNP	1913.44	94,51	146,21	Cla020072
	Chr2	24157715	24157715	C	T	SNP	886.44	83,29	107,11	Cla020072
	Chr2	24158182	24158182	T	A	SNP	1581.44	115,46	149,16	Cla020072
	Chr2	24169657	24169657	C	T	SNP	187.19	20,7	45,0	Cla020071(dist=3002),Cla020070(dist=2303)
	Chr2	24176650	24176650	G	A	SNP	197.87	16,7	26,0	Cla020068
	Chr2	24217347	24217347	T	-	Deletion	272.4	31,14	28,5	Cla020066
	Chr2	24370783	24370783	G	A	SNP	512.44	33,14	42,5	Cla020057
	Chr2	24370927	24370927	T	C	SNP	476.47	45,16	56,4	Cla020057
	Chr2	24370950	24370950	T	G	SNP	391.36	48,14	57,5	Cla020057
	Chr2	24373457	24373457	G	A	SNP	992.19	38,30	58,0	Cla020057
	Chr2	24405310	24405310	C	T	SNP	1378.44	59,38	67,8	Cla020053
	Chr2	24456592	24456592	C	A	SNP	1833.19	199,91	234,24	Cla020050
	Chr2	24456994	24456994	T	C	SNP	651.44	46,20	50,7	Cla020050
	Chr2	24501097	24501097	A	G	SNP	1997.44	68,55	108,10	Cla020048
	Chr2	24518665	24518665	T	C	SNP	643.44	37,16	43,6	Cla020046
	Chr2	24556322	24556322	A	G	SNP	909.44	52,30	57,5	Cla020041
	Chr2	24751497	24751497	A	G	SNP	2012.44	91,55	120,13	Cla020024
	Chr2	24843410	24843410	A	G	SNP	1729.44	82,46	104,15	Cla020013
	Chr2	24865050	24865050	-	CT	Insertion	181.21	48,13	44,4	Cla020013(dist=17318),Cla020012(dist=5778)
	Chr2	24873452	24873452	A	G	SNP	1770.44	114,49	149,17	Cla020012
	Chr2	24878902	24878902	T	C	SNP	1514.44	66,42	72,15	Cla020012
	Chr2	24886273	24886273	A	G	SNP	5239.44	257137	326,43	Cla020011
	Chr2	24887159	24887159	T	C	SNP	6604.44	308179	408,56	Cla020011
	Chr2	24887903	24887903	C	G	SNP	4694.44	247121	282,46	Cla020011
	Chr2	24888561	24888561	T	G	SNP	5572.44	286152	327,47	Cla020011
	Chr2	24898790	24898790	A	G	SNP	5733.44	93104	69,53	Cla020010
	Chr2	24921759	24921759	T	C	SNP	4400.44	75,77	74,47	Cla020009
	Chr2	24938248	24938248	C	T	SNP	1370.44	62,36	80,11	Cla020007
	Chr2	24938866	24938866	A	G	SNP	511.19	36,17	49,0	Cla020007
	Chr2	24954841	24954841	G	T	SNP	3185.43	171,94	272,24	Cla020005
	Chr2	24962441	24962441	-	A	Insertion	501.4	55,17	45,18	Cla020005
	Chr2	24972294	24972294	C	T	SNP	567.44	20,14	22,5	Cla020005(dist=9865),Cla020004(dist=8593)
	Chr2	24982676	24982676	-	A	Insertion	112.15	35,10	36,3	Cla020004
	Chr2	25074411	25074411	A	C	SNP	437.45	33,13	49,5	Cla019995
	Chr2	25074500	25074500	A	T	SNP	405.44	31,12	39,4	Cla019995
	Chr2	25080891	25080891	C	T	SNP	376.44	47,13	65,6	Cla019994
	Chr2	25195302	25195302	C	A	SNP	2619.2	0,29	0,37	Cla019980(dist=11174),Cla019979(dist=18957)
	Chr2	25262090	25262090	C	A	SNP	300.87	21,11	40,0	Cla019975
	Chr2	25368067	25368067	A	C	SNP	519.44	22,14	32,5	Cla019964
	Chr2	25369951	25369951	C	G	SNP	361.44	20,12	22,3	Cla019963
	Chr2	25373906	25373906	A	G	SNP	581.02	18,18	32,0	Cla019962
	Chr2	25387501	25387502	CT	-	Deletion	4489.4	281144	330,56	Cla019960
	Chr2	25419323	25419323	C	T	SNP	467.44	24,10	36,7	Cla019956
	Chr2	25720343	25720343	A	-	Deletion	269.4	29,7	13,15	Cla019925
	Chr2	25851895	25851895	G	A	SNP	230.44	15,6	20,3	Cla019911
	Chr2	26063660	26063660	-	AA	Insertion	11041.2	1132	0,106	Cla019900(dist=11970),Cla019899(dist=11724)
	Chr2	26226255	26226255	A	T	SNP	917.44	59,24	76,9	Cla019883
	Chr2	26488466	26488466	G	A	SNP	525.44	35,11	41,10	Cla019851
	Chr2	26488640	26488640	T	A	SNP	184.44	36,6	33,4	Cla019851
	Chr2	26488641	26488641	G	A	SNP	184.44	35,6	33,4	Cla019851
	Chr2	26878187	26878187	G	A	SNP	845.45	98,29	104,9	Cla019822
	Chr2	26879022	26879022	-	GA	Insertion	229.4	14,6	20,5	Cla019822
	Chr2	26886752	26886752	C	T	SNP	967.44	119,33	138,15	Cla019821
	Chr2	26935355	26935355	A	-	Deletion	1653.4	153,61	152,55	Cla019816
	Chr2	27067996	27067996	-	A	Insertion	347.4	31,11	16,10	Cla019806
	Chr2	27237398	27237398	A	T	SNP	1064.28	0,27	32,0	Cla013636
	Chr2	27237399	27237399	T	A	SNP	1064.28	3,27	32,0	Cla013636
	Chr2	27525946	27525946	A	G	SNP	1387.44	47,18	32,27	Cla013612
	Chr2	27526346	27526346	A	C	SNP	1387.44	45,17	30,26	Cla013612
	Chr2	27574288	27574288	T	C	SNP	621.44	20,7	11,12	Cla013608
	Chr2	27574411	27574411	G	C	SNP	763.44	38,5	27,18	Cla013608
	Chr2	27574412	27574412	T	G	SNP	763.44	38,6	27,18	Cla013608
	Chr2	27575161	27575161	C	T	SNP	1244.44	98,20	70,36	Cla013608
	Chr2	27586954	27586954	A	-	Deletion	272.4	38,6	19,8	Cla013607
	Chr2	27587003	27587003	G	C	SNP	3083.44	151,30	78,70	Cla013607
	Chr2	27634057	27634057	A	C	SNP	4348.44	94,37	63,88	Cla013605
	Chr2	27638883	27638883	T	A	SNP	5099.44	125,68	116,87	Cla013605
	Chr2	27640149	27640149	G	A	SNP	7076.44	180,80	126125	Cla013605
	Chr2	27653134	27653134	A	-	Deletion	88.15	23,7	42,0	Cla013604
	Chr2	27685605	27685605	T	G	SNP	2420.44	82,35	47,38	Cla013600
	Chr2	27726387	27726387	G	C	SNP	1084.44	15,15	27,16	Cla013592(dist=2501),Cla013591(dist=9227)
	Chr2	27796099	27796099	-	GA	Insertion	1262.4	34,26	36,10	Cla013582
	Chr2	27822667	27822667	T	C	SNP	1676.44	10,18	3,27	Cla013580
	Chr2	27823953	27823953	A	G	SNP	4614.44	19,48	8,76	Cla013580
	Chr2	28000069	28000069	G	A	SNP	1516.49	8,25	2,20	Cla013564
	Chr2	28002681	28002681	A	G	SNP	2904.19	10,38	3,46	Cla013563
	Chr2	28032040	28032040	A	G	SNP	3470.26	14,45	3,50	Cla013561
	Chr2	28047070	28047070	G	A	SNP	2404.64	6,36	2,25	Cla013559
	Chr2	28131103	28131103	G	A	SNP	664.44	14,7	14,13	Cla013551
	Chr2	28139923	28139923	G	A	SNP	1054.44	31,11	28,20	Cla013550
	Chr2	28238506	28238506	T	C	SNP	5008.44	24,66	9,73	Cla013540
	Chr2	28238557	28238557	G	A	SNP	3331.44	17,40	7,49	Cla013540
	Chr2	28239868	28239868	A	G	SNP	3846.21	19,50	4,54	Cla013540
	Chr2	28306850	28306850	A	-	Deletion	8895.4	291175	263162	Cla013534
	Chr2	28335732	28335732	C	T	SNP	20578.4	543343	448268	Cla013531
	Chr2	28350712	28350712	G	T	SNP	1241.44	27,21	25,16	Cla013529
	Chr2	28366025	28366025	-	A	Insertion	454.44	35,14	30,17	Cla013528
	Chr2	28542279	28542279	-	T	Insertion	401.4	31,14	29,8	Cla013515(dist=18146),Cla013514(dist=4098)
	Chr2	28642442	28642442	-	A	Insertion	240.44	44,12	20,6	Cla013509
	Chr2	28685040	28685040	G	A	SNP	276.44	20,7	27,4	Cla013504
	Chr2	28708313	28708313	G	A	SNP	2762.44	53,49	52,34	Cla013500
	Chr2	28739238	28739238	A	C	SNP	444.44	19,4	24,11	Cla013497
	Chr2	28843211	28843211	A	G	SNP	1900.44	168,57	198,19	Cla013488
	Chr2	28845578	28845578	T	A	SNP	384.54	24,13	35,3	Cla013487
	Chr2	28845724	28845724	C	T	SNP	952.44	49,25	70,12	Cla013487
	Chr2	28848928	28848928	C	T	SNP	1282.44	86,38	121,12	Cla013487
	Chr2	28849889	28849889	G	T	SNP	1193.44	114,34	132,15	Cla013487
	Chr2	28889496	28889496	G	T	SNP	4426.44	43,72	66,56	Cla013484
	Chr2	28893132	28893132	A	C	SNP	2208.44	4,34	14,27	Cla013484
	Chr2	28903893	28903893	C	T	SNP	1105.44	9,15	9,15	Cla013483(dist=1289),Cla013482(dist=2559)
	Chr2	28907841	28907841	C	A	SNP	147.26	25,6	22,0	Cla013482
	Chr2	28929130	28929130	A	G	SNP	2294.44	16,31	16,32	Cla013480
	Chr2	29388226	29388226	-	T	Insertion	679.4	30,21	10,16	Cla013438
	Chr2	29423720	29423720	C	G	SNP	474.19	47,18	47,0	Cla013434
	Chr2	29427456	29427456	C	G	SNP	2697.44	96,35	74,48	Cla013433
	Chr2	29435125	29435125	G	A	SNP	7043.44	270102	201121	Cla013432
	Chr2	29446379	29446379	A	G	SNP	2053.44	51,26	39,32	Cla013431
	Chr2	29467651	29467651	T	C	SNP	13435.4	360149	240233	Cla013429
	Chr2	29470344	29470344	A	-	Deletion	1492.4	180,42	127,30	Cla013429(dist=2530),Cla013428(dist=1070)
	Chr2	29470433	29470433	T	C	SNP	772.44	10,10	12,12	Cla013428
	Chr2	29471344	29471344	-	A	Insertion	172.4	18,5	18,7	Cla013428
	Chr2	29471998	29471998	C	T	SNP	813.44	18,13	13,12	Cla013428
	Chr2	29477261	29477261	C	T	SNP	2387.44	59,29	39,42	Cla013427
	Chr2	29480230	29480230	G	A	SNP	1828.44	43,21	30,32	Cla013427
	Chr2	29487545	29487545	T	C	SNP	2182.44	75,37	61,31	Cla013426
	Chr2	29487855	29487855	C	T	SNP	1621.44	69,12	40,38	Cla013426
	Chr2	29491579	29491579	T	G	SNP	737.44	23,6	15,19	Cla013425
	Chr2	29500738	29500738	G	A	SNP	1047.44	32,12	32,22	Cla013424
	Chr2	29507888	29507888	C	T	SNP	1758.44	60,21	35,35	Cla013422
	Chr2	29551510	29551510	A	G	SNP	3709.19	446140	38,0	Cla013420
	Chr2	29587346	29587346	T	C	SNP	612.44	22,14	29,7	Cla013418
	Chr2	29589553	29589553	A	G	SNP	491.44	16,10	25,7	Cla013417
	Chr2	29597832	29597832	T	C	SNP	621.84	33,19	40,3	Cla013416
	Chr2	29606175	29606175	T	C	SNP	471.21	29,15	63,0	Cla013416
	Chr2	29627645	29627645	C	A	SNP	2711.44	33,41	33,42	Cla013415
	Chr2	29832271	29832271	G	T	SNP	4005.2	0,58	0,40	Cla013388
	Chr2	29832413	29832413	A	G	SNP	3459.2	0,42	0,39	Cla013388
	Chr2	29837285	29837285	T	G	SNP	5550.2	0,91	0,47	Cla013386
	Chr2	29842541	29842541	A	G	SNP	2879.2	0,41	0,27	Cla013384
	Chr2	29844230	29844230	T	C	SNP	2216.2	0,27	0,26	Cla013384
	Chr2	29980161	29980161	C	T	SNP	2780.44	20,40	25,37	Cla013366
	Chr2	29980656	29980656	G	A	SNP	2065.44	20,32	25,26	Cla013366
	Chr2	29991645	29991645	T	C	SNP	2232.44	24,29	20,27	Cla013365
[truncated: 3,968 more rows]
